# Supplementary material for: m6A/ m1A /m5C/m7G-related methylation modification patterns and immune characterization in prostate cancer
Source: Front Pharmacol. 2022 Oct 12;13:1030766. doi: 10.3389/fphar.2022.1030766 (PMC9596993; doi:10.3389/fphar.2022.1030766)
Supplement: Supplementary file 7 [file DataSheet1.xlsx]

## Sheet: S1
Id	futime	fustat	Age	Gender	T	N	M
TCGA-HC-A9TH	844	0	58	MALE	T1	N0	M0
TCGA-G9-6379	1778	0	68	MALE	T1	N0	M0
TCGA-EJ-7125	2850	0	44	MALE	T1	N0	M0
TCGA-G9-7523	857	0	44	MALE	T1	N0	M0
TCGA-EJ-5512	1733	0	46	MALE	T1	N0	M0
TCGA-EJ-5510	1887	0	48	MALE	T1	N0	M0
TCGA-VN-A88O	481	0	49	MALE	T1	N0	M0
TCGA-G9-7522	1078	0	49	MALE	T1	N0	M0
TCGA-KK-A6DY	4295	0	50	MALE	T1	N0	M0
TCGA-V1-A8X3	202	0	51	MALE	T1	N0	M0
TCGA-EJ-AB27	145	0	51	MALE	T1	N0	M0
TCGA-G9-6370	1156	0	52	MALE	T1	N0	M0
TCGA-FC-7708	864	0	52	MALE	T1	N0	M0
TCGA-EJ-7797	983	0	53	MALE	T1	N0	M0
TCGA-VN-A88R	784	0	53	MALE	T1	N0	M0
TCGA-QU-A6IO	3716	0	53	MALE	T1	N0	M0
TCGA-EJ-7792	1396	0	53	MALE	T1	N0	M0
TCGA-G9-6384	765	0	53	MALE	T1	N0	M0
TCGA-2A-A8W1	112	0	54	MALE	T1	N0	M0
TCGA-KK-A8IC	2051	0	54	MALE	T1	N0	M0
TCGA-VN-A88L	746	0	54	MALE	T1	N0	M0
TCGA-EJ-5517	1889	0	55	MALE	T1	N0	M0
TCGA-ZG-A9ND	410	0	55	MALE	T1	N0	M0
TCGA-KC-A4BN	1815	0	55	MALE	T1	N0	M0
TCGA-HC-A6HX	38	0	55	MALE	T1	N0	M0
TCGA-G9-6369	1215	0	55	MALE	T1	N0	M0
TCGA-VN-A88M	189	0	55	MALE	T1	N0	M0
TCGA-KC-A4BO	607	0	55	MALE	T1	N0	M0
TCGA-ZG-A8QX	442	0	56	MALE	T1	N0	M0
TCGA-KK-A8IK	2052	0	56	MALE	T1	N0	M0
TCGA-XK-AAJ3	1262	0	56	MALE	T1	N0	M0
TCGA-KK-A6E3	2056	0	56	MALE	T1	N0	M0
TCGA-2A-AAYU	615	0	56	MALE	T1	N0	M0
TCGA-EJ-5505	922	0	57	MALE	T1	N0	M0
TCGA-EJ-A46I	668	0	57	MALE	T1	N0	M0
TCGA-G9-6362	1443	0	57	MALE	T1	N0	M0
TCGA-EJ-5532	1828	0	57	MALE	T1	N0	M0
TCGA-EJ-A46E	524	0	57	MALE	T1	N0	M0
TCGA-EJ-7321	824	0	57	MALE	T1	N0	M0
TCGA-KK-A7AV	822	0	58	MALE	T1	N0	M0
TCGA-HI-7170	2522	0	58	MALE	T1	N0	M0
TCGA-EJ-5496	595	0	59	MALE	T1	N0	M0
TCGA-VN-A88I	269	0	59	MALE	T1	N0	M0
TCGA-VP-A87E	2037	0	59	MALE	T1	N0	M0
TCGA-EJ-7123	2572	0	59	MALE	T1	N0	M0
TCGA-MG-AAMC	173	0	59	MALE	T1	N0	M0
TCGA-G9-6356	1434	0	60	MALE	T1	N0	M0
TCGA-EJ-5515	1832	0	60	MALE	T1	N0	M0
TCGA-VN-A88P	1260	0	60	MALE	T1	N0	M0
TCGA-EJ-A46H	724	0	60	MALE	T1	N0	M0
TCGA-HC-A8D0	775	0	61	MALE	T1	N0	M0
TCGA-XK-AAJR	1124	0	61	MALE	T1	N0	M0
TCGA-ZG-A9L4	1108	0	61	MALE	T1	N0	M0
TCGA-G9-6496	1726	0	61	MALE	T1	N0	M0
TCGA-J4-A83L	720	0	61	MALE	T1	N0	M0
TCGA-G9-6338	2028	0	61	MALE	T1	N0	M0
TCGA-QU-A6IN	4264	0	61	MALE	T1	N0	M0
TCGA-KC-A7FD	270	0	62	MALE	T1	N0	M0
TCGA-XK-AAK1	979	0	62	MALE	T1	N0	M0
TCGA-TP-A8TV	610	0	62	MALE	T1	N0	M0
TCGA-KC-A7FE	352	0	62	MALE	T1	N0	M0
TCGA-EJ-7786	1096	0	62	MALE	T1	N0	M0
TCGA-FC-7961	469	0	62	MALE	T1	N0	M0
TCGA-HC-A76X	150	0	62	MALE	T1	N0	M0
TCGA-VN-A88N	766	0	62	MALE	T1	N0	M0
TCGA-HI-7168	3323	0	62	MALE	T1	N0	M0
TCGA-KK-A6E5	2073	0	63	MALE	T1	N0	M0
TCGA-J4-A83I	685	0	63	MALE	T1	N0	M0
TCGA-V1-A9Z9	540	0	63	MALE	T1	N0	M0
TCGA-VP-A87B	2722	0	63	MALE	T1	N0	M0
TCGA-KC-A7F6	263	0	63	MALE	T1	N0	M0
TCGA-EJ-5521	2279	0	63	MALE	T1	N0	M0
TCGA-EJ-A6RC	873	0	64	MALE	T1	N0	M0
TCGA-TP-A8TT	526	0	64	MALE	T1	N0	M0
TCGA-G9-7525	994	0	64	MALE	T1	N0	M0
TCGA-V1-A9ZG	1517	0	64	MALE	T1	N0	M0
TCGA-YL-A8SR	273	0	64	MALE	T1	N0	M0
TCGA-EJ-7331	742	0	64	MALE	T1	N0	M0
TCGA-HC-A6AL	67	0	64	MALE	T1	N0	M0
TCGA-V1-A8WL	1948	0	64	MALE	T1	N0	M0
TCGA-ZG-A9L6	687	0	64	MALE	T1	N0	M0
TCGA-M7-A724	889	0	64	MALE	T1	N0	M0
TCGA-KK-A7B1	1063	0	65	MALE	T1	N0	M0
TCGA-KC-A4BL	934	0	65	MALE	T1	N0	M0
TCGA-X4-A8KQ	1383	0	65	MALE	T1	N0	M0
TCGA-EJ-5508	1965	0	65	MALE	T1	N0	M0
TCGA-XK-AAJU	1576	0	65	MALE	T1	N0	M0
TCGA-J4-A67R	910	0	65	MALE	T1	N0	M0
TCGA-EJ-7115	2687	0	65	MALE	T1	N0	M0
TCGA-EJ-7781	1073	0	65	MALE	T1	N0	M0
TCGA-EJ-7789	1105	0	66	MALE	T1	N0	M0
TCGA-G9-7510	1185	0	66	MALE	T1	N0	M0
TCGA-EJ-A46B	657	0	66	MALE	T1	N0	M0
TCGA-XK-AAJP	1259	0	66	MALE	T1	N0	M0
TCGA-G9-6333	2465	0	66	MALE	T1	N0	M0
TCGA-EJ-5514	1829	0	66	MALE	T1	N0	M0
TCGA-G9-6494	1771	0	66	MALE	T1	N0	M0
TCGA-EJ-7791	1118	0	67	MALE	T1	N0	M0
TCGA-KC-A7F3	665	0	67	MALE	T1	N0	M0
TCGA-HC-A6AN	49	0	67	MALE	T1	N0	M0
TCGA-VP-A87C	1690	0	67	MALE	T1	N0	M0
TCGA-EJ-7330	191	0	68	MALE	T1	N0	M0
TCGA-KK-A6E8	1770	0	68	MALE	T1	N0	M0
TCGA-J4-A83J	696	0	68	MALE	T1	N0	M0
TCGA-HC-A632	61	0	68	MALE	T1	N0	M0
TCGA-HC-7078	1985	0	69	MALE	T1	N0	M0
TCGA-VP-AA1N	1365	0	70	MALE	T1	N0	M0
TCGA-HC-A6AS	44	0	70	MALE	T1	N0	M0
TCGA-EJ-7328	842	0	70	MALE	T1	N0	M0
TCGA-VN-A943	496	0	71	MALE	T1	N0	M0
TCGA-EJ-7317	771	0	71	MALE	T1	N0	M0
TCGA-XK-AAIR	972	0	75	MALE	T1	N0	M0
TCGA-XK-AAJT	1434	0	75	MALE	T1	N0	M0
TCGA-J4-8200	1218	0	47	MALE	T2	N0	M0
TCGA-V1-A9Z7	874	0	54	MALE	T2	N0	M0
TCGA-J4-A6G3	849	0	57	MALE	T2	N0	M0
TCGA-V1-A9OL	1913	0	65	MALE	T2	N0	M0
TCGA-KC-A4BV	1328	0	66	MALE	T2	N0	M0
TCGA-HC-A631	54	0	67	MALE	T2	N0	M0
TCGA-HC-A8D1	573	0	68	MALE	T2	N0	M0
TCGA-HC-A76W	213	0	73	MALE	T2	N0	M0
TCGA-VP-A87H	663	0	76	MALE	T2	N0	M0
TCGA-EJ-5494	1477	0	50	MALE	T2	N0	M0
TCGA-EJ-5522	2079	0	51	MALE	T2	N0	M0
TCGA-J4-A67L	770	0	54	MALE	T2	N0	M0
TCGA-KK-A6E2	5024	0	54	MALE	T2	N0	M0
TCGA-KK-A8I5	3096	0	55	MALE	T2	N0	M0
TCGA-J4-A67M	941	0	55	MALE	T2	N0	M0
TCGA-KK-A8IG	2505	0	55	MALE	T2	N0	M0
TCGA-G9-A9S7	728	0	55	MALE	T2	N0	M0
TCGA-KK-A8IM	1915	0	55	MALE	T2	N0	M0
TCGA-HC-7212	870	0	56	MALE	T2	N0	M0
TCGA-KK-A8IF	804	0	57	MALE	T2	N0	M0
TCGA-HC-8216	682	0	58	MALE	T2	N0	M0
TCGA-J4-A67O	839	0	59	MALE	T2	N0	M0
TCGA-YL-A9WL	740	0	59	MALE	T2	N0	M0
TCGA-HC-7740	717	0	59	MALE	T2	N0	M0
TCGA-KK-A7AY	1754	0	60	MALE	T2	N0	M0
TCGA-VN-A88Q	1366	0	60	MALE	T2	N0	M0
TCGA-J4-A67N	937	0	61	MALE	T2	N0	M0
TCGA-EJ-7327	923	0	61	MALE	T2	N0	M0
TCGA-KK-A7AQ	1610	0	62	MALE	T2	N0	M0
TCGA-HC-7211	1221	0	62	MALE	T2	N0	M0
TCGA-XK-AAJA	930	0	62	MALE	T2	N0	M0
TCGA-EJ-5509	1464	0	63	MALE	T2	N0	M0
TCGA-QU-A6IL	97	0	64	MALE	T2	N0	M0
TCGA-M7-A722	1060	0	65	MALE	T2	N0	M0
TCGA-KK-A8IB	83	0	65	MALE	T2	N0	M0
TCGA-HC-7080	1106	0	66	MALE	T2	N0	M0
TCGA-QU-A6IP	2620	0	66	MALE	T2	N0	M0
TCGA-VP-A875	2309	0	67	MALE	T2	N0	M0
TCGA-XQ-A8TB	770	0	67	MALE	T2	N0	M0
TCGA-EJ-7315	1008	0	68	MALE	T2	N0	M0
TCGA-V1-A9ZK	1383	0	68	MALE	T2	N0	M0
TCGA-EJ-5527	1778	0	69	MALE	T2	N0	M0
TCGA-KK-A8I8	967	0	69	MALE	T2	N0	M0
TCGA-EJ-7218	2542	0	71	MALE	T2	N0	M0
TCGA-ZG-A9LB	583	0	72	MALE	T2	N0	M0
TCGA-ZG-A9NI	132	0	73	MALE	T2	N0	M0
TCGA-EJ-5516	1889	0	49	MALE	T2	N0	M0
TCGA-EJ-5503	1391	0	50	MALE	T2	N0	M0
TCGA-KK-A8IH	2013	0	50	MALE	T2	N0	M0
TCGA-2A-A8VL	621	0	51	MALE	T2	N0	M0
TCGA-2A-A8VV	671	0	52	MALE	T2	N0	M0
TCGA-HC-7747	748	0	52	MALE	T2	N0	M0
TCGA-EJ-7785	1177	0	54	MALE	T2	N0	M0
TCGA-EJ-5501	1365	0	55	MALE	T2	N0	M0
TCGA-HI-7169	2684	0	55	MALE	T2	N0	M0
TCGA-EJ-5511	1476	0	55	MALE	T2	N0	M0
TCGA-G9-6332	2657	0	55	MALE	T2	N0	M0
TCGA-EJ-5524	1882	0	57	MALE	T2	N0	M0
TCGA-KK-A8I6	668	0	58	MALE	T2	N0	M0
TCGA-KK-A6E0	1483	0	59	MALE	T2	N0	M0
TCGA-HC-7736	1103	0	59	MALE	T2	N0	M0
TCGA-QU-A6IM	1247	0	59	MALE	T2	N0	M0
TCGA-SU-A7E7	551	0	60	MALE	T2	N0	M0
TCGA-V1-A8MM	1195	0	60	MALE	T2	N0	M0
TCGA-V1-A9O7	2499	0	60	MALE	T2	N0	M0
TCGA-EJ-5542	1513	0	60	MALE	T2	N0	M0
TCGA-G9-6367	1222	0	60	MALE	T2	N0	M0
TCGA-KK-A8I9	1001	0	61	MALE	T2	N0	M0
TCGA-G9-6377	958	0	61	MALE	T2	N0	M0
TCGA-EJ-5499	1415	0	61	MALE	T2	N0	M0
TCGA-XJ-A9DI	1461	0	62	MALE	T2	N0	M0
TCGA-EJ-5531	1273	0	62	MALE	T2	N0	M0
TCGA-V1-A8ML	448	0	63	MALE	T2	N0	M0
TCGA-J4-A67S	833	0	63	MALE	T2	N0	M0
TCGA-YL-A9WK	2136	0	63	MALE	T2	N0	M0
TCGA-G9-6363	1378	0	64	MALE	T2	N0	M0
TCGA-CH-5794	882	0	65	MALE	T2	N0	M0
TCGA-HC-7818	938	0	66	MALE	T2	N0	M0
TCGA-KK-A59Z	2628	0	66	MALE	T2	N0	M0
TCGA-ZG-A9LU	579	0	67	MALE	T2	N0	M0
TCGA-KK-A7B0	1329	0	67	MALE	T2	N0	M0
TCGA-J4-A6G1	769	0	68	MALE	T2	N0	M0
TCGA-YL-A8SA	512	0	69	MALE	T2	N0	M0
TCGA-KK-A6E6	3447	0	69	MALE	T2	N0	M0
TCGA-2A-A8W3	863	0	69	MALE	T2	N0	M0
TCGA-XK-AAIW	1218	0	78	MALE	T2	N0	M0
TCGA-HC-8260	686	0	43	MALE	T2	N0	M0
TCGA-EJ-5497	405	0	47	MALE	T2	N0	M0
TCGA-EJ-5502	1171	0	50	MALE	T2	N0	M0
TCGA-EJ-A46D	626	0	53	MALE	T2	N0	M0
TCGA-HC-7819	543	0	53	MALE	T2	N0	M0
TCGA-KC-A7F5	91	0	54	MALE	T2	N0	M0
TCGA-KK-A8I7	2002	0	55	MALE	T2	N0	M0
TCGA-EJ-A7NH	474	0	56	MALE	T2	N0	M0
TCGA-EJ-A7NF	250	0	56	MALE	T2	N0	M0
TCGA-V1-A9OX	1134	0	56	MALE	T2	N0	M0
TCGA-CH-5746	731	0	57	MALE	T2	N0	M0
TCGA-EJ-A65G	666	0	57	MALE	T2	N0	M0
TCGA-G9-6336	2068	0	57	MALE	T2	N0	M0
TCGA-EJ-8470	1159	0	58	MALE	T2	N0	M0
TCGA-EJ-A8FN	329	0	58	MALE	T2	N0	M0
TCGA-EJ-A7NJ	197	0	59	MALE	T2	N0	M0
TCGA-J4-AAU2	825	0	59	MALE	T2	N0	M0
TCGA-EJ-5530	1832	0	61	MALE	T2	N0	M0
TCGA-EJ-AB20	131	0	61	MALE	T2	N0	M0
TCGA-G9-6361	1415	0	61	MALE	T2	N0	M0
TCGA-HC-7752	782	0	61	MALE	T2	N0	M0
TCGA-EJ-7314	1150	0	62	MALE	T2	N0	M0
TCGA-EJ-7784	781	0	63	MALE	T2	N0	M0
TCGA-CH-5771	396	0	63	MALE	T2	N0	M0
TCGA-KC-A7FA	598	0	63	MALE	T2	N0	M0
TCGA-CH-5790	974	0	64	MALE	T2	N0	M0
TCGA-CH-5744	60	0	64	MALE	T2	N0	M0
TCGA-HC-A9TE	587	0	64	MALE	T2	N0	M0
TCGA-J4-A83M	543	0	64	MALE	T2	N0	M0
TCGA-EJ-A65M	230	0	65	MALE	T2	N0	M0
TCGA-V1-A8MF	1449	0	65	MALE	T2	N0	M0
TCGA-CH-5767	458	0	66	MALE	T2	N0	M0
TCGA-CH-5743	425	0	66	MALE	T2	N0	M0
TCGA-EJ-7794	1306	0	67	MALE	T2	N0	M0
TCGA-V1-A9ZR	1361	0	68	MALE	T2	N0	M0
TCGA-FC-A8O0	616	0	68	MALE	T2	N0	M0
TCGA-XA-A8JR	376	0	68	MALE	T2	N0	M0
TCGA-WW-A8ZI	449	0	70	MALE	T2	N0	M0
TCGA-EJ-7783	787	0	70	MALE	T2	N0	M0
TCGA-2A-A8VX	1378	0	70	MALE	T2	N0	M0
TCGA-J4-AATV	553	0	71	MALE	T2	N0	M0
TCGA-EJ-7782	1167	0	71	MALE	T2	N0	M0
TCGA-CH-5750	396	0	72	MALE	T2	N0	M0
TCGA-CH-5737	91	0	73	MALE	T2	N0	M0
TCGA-EJ-8469	2324	0	46	MALE	T3	N0	M0
TCGA-HC-7079	1184	0	51	MALE	T3	N0	M0
TCGA-FC-A5OB	680	0	53	MALE	T3	N0	M0
TCGA-CH-5765	700	0	55	MALE	T3	N0	M0
TCGA-M7-A725	573	0	56	MALE	T3	N0	M0
TCGA-CH-5792	91	0	57	MALE	T3	N0	M0
TCGA-EJ-A7NK	476	0	58	MALE	T3	N0	M0
TCGA-HC-7742	938	0	58	MALE	T3	N0	M0
TCGA-CH-5789	304	0	61	MALE	T3	N0	M0
TCGA-EJ-A65J	451	0	62	MALE	T3	N0	M0
TCGA-KK-A7B3	899	0	62	MALE	T3	N0	M0
TCGA-YL-A8SB	1719	0	62	MALE	T3	N0	M0
TCGA-YL-A8S9	1842	0	63	MALE	T3	N0	M0
TCGA-CH-5772	486	0	63	MALE	T3	N0	M0
TCGA-EJ-8472	756	0	63	MALE	T3	N0	M0
TCGA-KK-A59V	3440	0	64	MALE	T3	N0	M0
TCGA-EJ-A8FU	138	0	64	MALE	T3	N0	M0
TCGA-EJ-A7NG	432	0	64	MALE	T3	N0	M0
TCGA-CH-5739	671	0	65	MALE	T3	N0	M0
TCGA-G9-6499	1543	0	66	MALE	T3	N0	M0
TCGA-J4-AATZ	412	0	66	MALE	T3	N0	M0
TCGA-EJ-A8FS	266	0	66	MALE	T3	N0	M0
TCGA-ZG-A9LZ	692	0	66	MALE	T3	N0	M0
TCGA-CH-5752	943	0	66	MALE	T3	N0	M0
TCGA-CH-5763	365	0	66	MALE	T3	N0	M0
TCGA-YL-A8SC	1261	0	66	MALE	T3	N0	M0
TCGA-YL-A8HO	2304	0	67	MALE	T3	N0	M0
TCGA-EJ-5525	1115	0	67	MALE	T3	N0	M0
TCGA-G9-6348	1515	0	68	MALE	T3	N0	M0
TCGA-CH-5745	91	0	68	MALE	T3	N0	M0
TCGA-YL-A8S8	1890	0	68	MALE	T3	N0	M0
TCGA-EJ-8474	766	0	69	MALE	T3	N0	M0
TCGA-YL-A8SI	1614	0	69	MALE	T3	N0	M0
TCGA-ZG-A9L2	1154	0	70	MALE	T3	N0	M0
TCGA-HC-7749	724	0	70	MALE	T3	N0	M0
TCGA-CH-5768	731	0	72	MALE	T3	N0	M0
TCGA-G9-6364	1198	0	72	MALE	T3	N0	M0
TCGA-CH-5791	1004	0	72	MALE	T3	N0	M0
TCGA-FC-A6HD	789	0	77	MALE	T3	N0	M0
TCGA-HC-7744	531	0	46	MALE	T3	N0	M0
TCGA-CH-5769	62	0	48	MALE	T3	N0	M0
TCGA-HC-7213	1219	0	53	MALE	T3	N0	M0
TCGA-EJ-7788	859	0	53	MALE	T3	N0	M0
TCGA-HC-8266	473	0	55	MALE	T3	N0	M0
TCGA-EJ-A65B	710	0	55	MALE	T3	N0	M0
TCGA-V1-A9O9	2870	0	56	MALE	T3	N0	M0
TCGA-G9-6339	2551	0	58	MALE	T3	N0	M0
TCGA-EJ-7312	1099	0	58	MALE	T3	N0	M0
TCGA-YL-A8HK	1491	0	59	MALE	T3	N0	M0
TCGA-V1-A9Z8	827	0	59	MALE	T3	N0	M0
TCGA-EJ-A65F	560	0	59	MALE	T3	N0	M0
TCGA-CH-5762	1339	0	60	MALE	T3	N0	M0
TCGA-YL-A8SJ	1395	0	60	MALE	T3	N0	M0
TCGA-YL-A8SQ	2083	0	61	MALE	T3	N0	M0
TCGA-YL-A8SF	1373	0	62	MALE	T3	N0	M0
TCGA-EJ-7325	1070	0	63	MALE	T3	N0	M0
TCGA-EJ-5518	2118	0	66	MALE	T3	N0	M0
TCGA-YL-A8HM	1482	0	66	MALE	T3	N0	M0
TCGA-EJ-A65E	417	0	67	MALE	T3	N0	M0
TCGA-HC-7741	2725	0	67	MALE	T3	N0	M0
TCGA-V1-A9ZI	1640	0	68	MALE	T3	N0	M0
TCGA-FC-A66V	524	0	74	MALE	T3	N0	M0
TCGA-KK-A6E7	2760	0	46	MALE	T1	N1	M0
TCGA-HC-A48F	680	0	47	MALE	T1	N1	M0
TCGA-M7-A723	763	0	54	MALE	T1	N1	M0
TCGA-VP-A87D	1853	0	54	MALE	T1	N1	M0
TCGA-HC-7737	1090	0	55	MALE	T1	N1	M0
TCGA-EJ-5526	1909	0	56	MALE	T1	N1	M0
TCGA-ZG-A9LN	115	0	57	MALE	T1	N1	M0
TCGA-VN-A88K	776	0	58	MALE	T1	N1	M0
TCGA-XK-AAIV	1133	0	63	MALE	T1	N1	M0
TCGA-HC-A8CY	290	0	63	MALE	T1	N1	M0
TCGA-ZG-A9L1	1302	0	66	MALE	T1	N1	M0
TCGA-EJ-5495	1760	0	68	MALE	T1	N1	M0
TCGA-KK-A7B2	1099	0	68	MALE	T1	N1	M0
TCGA-ZG-A9KY	130	0	73	MALE	T1	N1	M0
TCGA-ZG-A9N3	349	0	73	MALE	T1	N1	M0
TCGA-V1-A9OY	1067	0	57	MALE	T2	N1	M0
TCGA-KC-A4BR	1349	0	75	MALE	T2	N1	M0
TCGA-V1-A8WV	686	0	52	MALE	T2	N1	M0
TCGA-VP-A87J	1774	0	56	MALE	T2	N1	M0
TCGA-KK-A7AW	1054	0	57	MALE	T2	N1	M0
TCGA-ZG-A9L5	908	0	58	MALE	T2	N1	M0
TCGA-V1-A8MJ	1791	0	58	MALE	T2	N1	M0
TCGA-G9-A9S4	906	0	62	MALE	T2	N1	M0
TCGA-ZG-A9LS	516	0	64	MALE	T2	N1	M0
TCGA-ZG-A8QZ	308	0	65	MALE	T2	N1	M0
TCGA-ZG-A9M4	547	0	65	MALE	T2	N1	M0
TCGA-ZG-A9MC	455	0	69	MALE	T2	N1	M0
TCGA-KK-A7AP	196	0	55	MALE	T2	N1	M0
TCGA-V1-A8MU	1876	0	56	MALE	T2	N1	M0
TCGA-V1-A8WW	1078	0	59	MALE	T2	N1	M0
TCGA-ZG-A9LY	370	0	60	MALE	T2	N1	M0
TCGA-ZG-A9L9	617	0	60	MALE	T2	N1	M0
TCGA-KK-A7AU	1775	0	63	MALE	T2	N1	M0
TCGA-V1-A9O5	1932	0	64	MALE	T2	N1	M0
TCGA-KK-A8ID	2107	0	70	MALE	T2	N1	M0
TCGA-ZG-A9LM	378	0	72	MALE	T2	N1	M0
TCGA-EJ-5507	1457	0	54	MALE	T2	N1	M0
TCGA-KK-A6E1	2198	0	57	MALE	T2	N1	M0
TCGA-EJ-A46F	783	0	57	MALE	T2	N1	M0
TCGA-V1-A9OA	636	0	61	MALE	T2	N1	M0
TCGA-KK-A8I4	2259	0	64	MALE	T2	N1	M0
TCGA-EJ-5519	1962	0	64	MALE	T2	N1	M0
TCGA-EJ-5504	1427	0	65	MALE	T2	N1	M0
TCGA-J9-A8CM	463	0	66	MALE	T2	N1	M0
TCGA-ZG-A8QY	404	0	67	MALE	T2	N1	M0
TCGA-G9-7521	942	0	52	MALE	T3	N1	M0
TCGA-KK-A59X	2535	0	55	MALE	T3	N1	M0
TCGA-KK-A59Y	1968	0	56	MALE	T3	N1	M0
TCGA-YL-A9WY	1098	0	57	MALE	T3	N1	M0
TCGA-KK-A8IJ	1559	0	59	MALE	T3	N1	M0
TCGA-YL-A9WI	1623	0	63	MALE	T3	N1	M0
TCGA-YL-A9WX	1518	0	68	MALE	T3	N1	M0
TCGA-ZG-A8QW	94	0	72	MALE	T3	N1	M0
TCGA-CH-5741	395	0	56	MALE	T3	N1	M0
TCGA-YL-A8HL	1565	0	58	MALE	T3	N1	M0
TCGA-EJ-A7NN	197	0	61	MALE	T3	N1	M0
TCGA-KK-A7B4	987	0	64	MALE	T3	N1	M0
TCGA-CH-5754	62	0	65	MALE	T3	N1	M0
TCGA-YL-A9WH	427	0	67	MALE	T3	N1	M0
TCGA-EJ-5506	1381	0	67	MALE	T3	N1	M0
TCGA-CH-5788	821	0	69	MALE	T3	N1	M0
TCGA-KK-A8IA	1931	0	69	MALE	T3	N1	M0
TCGA-EJ-A6RA	353	0	70	MALE	T3	N1	M0
TCGA-ZG-A9L0	355	0	71	MALE	T3	N1	M0
TCGA-YL-A8SL	987	0	74	MALE	T3	N1	M0
TCGA-CH-5751	1065	0	68	MALE	T4	N1	M0
TCGA-YL-A8SO	3479	0	64	MALE	T1	unknown	M0
TCGA-XJ-A9DQ	91	0	48	MALE	T1	unknown	M0
TCGA-G9-7509	1610	0	48	MALE	T1	unknown	M0
TCGA-V1-A9OF	1184	0	49	MALE	T1	unknown	M0
TCGA-J4-8198	614	0	49	MALE	T1	unknown	M0
TCGA-HC-8259	924	0	50	MALE	T1	unknown	M0
TCGA-G9-6351	2048	0	51	MALE	T1	unknown	M0
TCGA-HC-A6HY	134	0	51	MALE	T1	unknown	M0
TCGA-J4-A83K	328	0	52	MALE	T1	unknown	M0
TCGA-HC-A6AO	530	0	52	MALE	T1	unknown	M0
TCGA-J9-A8CN	1237	0	53	MALE	T1	unknown	M0
TCGA-G9-6498	1952	0	53	MALE	T1	unknown	M0
TCGA-G9-6378	1155	0	54	MALE	T1	unknown	M0
TCGA-G9-6354	2066	0	55	MALE	T1	unknown	M0
TCGA-V1-A8WS	474	0	56	MALE	T1	unknown	M0
TCGA-2A-AAYF	1364	0	57	MALE	T1	unknown	M0
TCGA-2A-A8VO	1701	0	57	MALE	T1	unknown	M0
TCGA-2A-AAYO	1272	0	57	MALE	T1	unknown	M0
TCGA-J4-A83N	992	0	57	MALE	T1	unknown	M0
TCGA-G9-7519	849	0	58	MALE	T1	unknown	M0
TCGA-G9-6371	1226	0	58	MALE	T1	unknown	M0
TCGA-G9-6353	1542	0	58	MALE	T1	unknown	M0
TCGA-G9-6347	2089	0	59	MALE	T1	unknown	M0
TCGA-HC-A6AQ	106	0	60	MALE	T1	unknown	M0
TCGA-V1-A9OT	476	0	61	MALE	T1	unknown	M0
TCGA-HC-A6AP	71	0	61	MALE	T1	unknown	M0
TCGA-J4-A67T	183	0	63	MALE	T1	unknown	M0
TCGA-V1-A9OH	2403	0	63	MALE	T1	unknown	M0
TCGA-XJ-A9DK	275	0	63	MALE	T1	unknown	M0
TCGA-HC-7075	601	0	63	MALE	T1	unknown	M0
TCGA-HC-7077	2115	0	64	MALE	T1	unknown	M0
TCGA-HC-7231	939	0	66	MALE	T1	unknown	M0
TCGA-G9-6385	830	0	66	MALE	T1	unknown	M0
TCGA-G9-6329	1266	0	67	MALE	T1	unknown	M0
TCGA-V1-A9OQ	371	0	67	MALE	T1	unknown	M0
TCGA-M7-A721	400	0	70	MALE	T1	unknown	M0
TCGA-J4-A6M7	512	0	53	MALE	T2	unknown	M0
TCGA-V1-A8WN	924	0	47	MALE	T2	unknown	M0
TCGA-XJ-A83H	1280	0	57	MALE	T2	unknown	M0
TCGA-YL-A8SP	2366	0	58	MALE	T2	unknown	M0
TCGA-G9-6343	2450	0	62	MALE	T2	unknown	M0
TCGA-J9-A8CP	386	0	66	MALE	T2	unknown	M0
TCGA-HC-7750	522	0	50	MALE	T2	unknown	M0
TCGA-J4-A67K	1004	0	68	MALE	T2	unknown	M0
TCGA-G9-6373	811	0	68	MALE	T2	unknown	M0
TCGA-J4-A67Q	975	0	77	MALE	T2	unknown	M0
TCGA-EJ-7793	114	0	49	MALE	T2	unknown	M0
TCGA-V1-A8MG	857	0	53	MALE	T2	unknown	M0
TCGA-HC-8256	860	0	53	MALE	T2	unknown	M0
TCGA-HC-7738	964	0	58	MALE	T2	unknown	M0
TCGA-G9-6342	1696	0	61	MALE	T2	unknown	M0
TCGA-X4-A8KS	979	0	61	MALE	T2	unknown	M0
TCGA-EJ-7318	1029	0	51	MALE	T3	unknown	M0
TCGA-J9-A8CL	405	0	66	MALE	T3	unknown	M0
TCGA-J9-A8CK	321	0	66	MALE	T3	unknown	M0
TCGA-HC-7817	928	0	52	MALE	T3	unknown	M0
TCGA-YL-A8HJ	1611	0	58	MALE	T3	unknown	M0
TCGA-FC-A4JI	877	0	70	MALE	T4	unknown	M0
TCGA-CH-5738	212	0	72	MALE	unknown	unknown	M0
TCGA-4L-AA1F	350	0	64	MALE	T2	N0	M1
TCGA-XJ-A9DX	973	0	51	MALE	T1	N1	M1
GSM3263833	2550	0	48	MALE	T1	unknown	unknown
GSM3263836	2550	0	56	MALE	T1	unknown	unknown
GSM3263893	2280	0	58	MALE	T1	unknown	unknown
GSM3263788	2520	0	60	MALE	T1	unknown	unknown
GSM3263856	2460	0	60	MALE	T1	unknown	unknown
GSM3263845	2250	0	61	MALE	T1	unknown	unknown
GSM3263884	2340	0	61	MALE	T1	unknown	unknown
GSM3263726	1650	0	62	MALE	T1	unknown	unknown
GSM3263740	3120	0	63	MALE	T1	unknown	unknown
GSM3263728	3180	0	64	MALE	T1	unknown	unknown
GSM3263669	3270	0	65	MALE	T1	unknown	unknown
GSM3263742	3330	0	65	MALE	T1	unknown	unknown
GSM3263831	2580	0	65	MALE	T1	unknown	unknown
GSM3263855	2310	0	65	MALE	T1	unknown	unknown
GSM3263878	2400	0	65	MALE	T1	unknown	unknown
GSM3263902	2070	0	65	MALE	T1	unknown	unknown
GSM3263748	3180	0	66	MALE	T1	unknown	unknown
GSM3263709	3210	0	67	MALE	T1	unknown	unknown
GSM3263712	3480	0	67	MALE	T1	unknown	unknown
GSM3263739	3450	0	67	MALE	T1	unknown	unknown
GSM3263809	2820	0	67	MALE	T1	unknown	unknown
GSM3263818	1950	0	67	MALE	T1	unknown	unknown
GSM3263906	3180	0	67	MALE	T1	unknown	unknown
GSM3263678	2400	0	68	MALE	T1	unknown	unknown
GSM3263704	3300	0	68	MALE	T1	unknown	unknown
GSM3263773	3060	0	68	MALE	T1	unknown	unknown
GSM3263894	2010	0	68	MALE	T1	unknown	unknown
GSM3263751	870	0	69	MALE	T1	unknown	unknown
GSM3263797	2820	0	69	MALE	T1	unknown	unknown
GSM3263810	1020	0	70	MALE	T1	unknown	unknown
GSM3263834	2220	0	70	MALE	T1	unknown	unknown
GSM3263860	2340	0	70	MALE	T1	unknown	unknown
GSM3263887	1950	0	70	MALE	T1	unknown	unknown
GSM3263910	2160	0	70	MALE	T1	unknown	unknown
GSM3263689	1830	0	71	MALE	T1	unknown	unknown
GSM3263839	2640	0	71	MALE	T1	unknown	unknown
GSM3263679	2220	0	72	MALE	T1	unknown	unknown
GSM3263762	1620	0	73	MALE	T1	unknown	unknown
GSM3263783	2880	0	73	MALE	T1	unknown	unknown
GSM3263785	2850	0	73	MALE	T1	unknown	unknown
GSM3263859	2280	0	73	MALE	T1	unknown	unknown
GSM3263791	2580	0	75	MALE	T1	unknown	unknown
GSM3263869	2400	0	75	MALE	T1	unknown	unknown
GSM3263763	900	0	77	MALE	T1	unknown	unknown
GSM3263677	2760	0	52	MALE	T2	unknown	unknown
GSM3263881	1860	0	54	MALE	T2	unknown	unknown
GSM3263733	3330	0	55	MALE	T2	unknown	unknown
GSM3263813	2700	0	55	MALE	T2	unknown	unknown
GSM3263838	2610	0	56	MALE	T2	unknown	unknown
GSM3263754	3030	0	57	MALE	T2	unknown	unknown
GSM3263768	3060	0	57	MALE	T2	unknown	unknown
GSM3263870	2220	0	57	MALE	T2	unknown	unknown
GSM3263767	3000	0	59	MALE	T2	unknown	unknown
GSM3263784	2880	0	60	MALE	T2	unknown	unknown
GSM3263727	3390	0	61	MALE	T2	unknown	unknown
GSM3263821	2460	0	61	MALE	T2	unknown	unknown
GSM3263808	2460	0	62	MALE	T2	unknown	unknown
GSM3263744	2940	0	63	MALE	T2	unknown	unknown
GSM3263852	2310	0	63	MALE	T2	unknown	unknown
GSM3263876	2370	0	63	MALE	T2	unknown	unknown
GSM3263741	2790	0	64	MALE	T2	unknown	unknown
GSM3263789	2850	0	64	MALE	T2	unknown	unknown
GSM3263862	2340	0	64	MALE	T2	unknown	unknown
GSM3263750	3240	0	65	MALE	T2	unknown	unknown
GSM3263799	2700	0	65	MALE	T2	unknown	unknown
GSM3263883	2370	0	65	MALE	T2	unknown	unknown
GSM3263705	3360	0	66	MALE	T2	unknown	unknown
GSM3263713	2730	0	66	MALE	T2	unknown	unknown
GSM3263736	3150	0	66	MALE	T2	unknown	unknown
GSM3263771	2970	0	66	MALE	T2	unknown	unknown
GSM3263804	2640	0	66	MALE	T2	unknown	unknown
GSM3263895	2100	0	66	MALE	T2	unknown	unknown
GSM3263897	2100	0	66	MALE	T2	unknown	unknown
GSM3263904	2850	0	66	MALE	T2	unknown	unknown
GSM3263766	2820	0	67	MALE	T2	unknown	unknown
GSM3263780	1350	0	67	MALE	T2	unknown	unknown
GSM3263800	2490	0	67	MALE	T2	unknown	unknown
GSM3263832	2550	0	67	MALE	T2	unknown	unknown
GSM3263843	1680	0	67	MALE	T2	unknown	unknown
GSM3263708	3240	0	68	MALE	T2	unknown	unknown
GSM3263796	2700	0	69	MALE	T2	unknown	unknown
GSM3263668	3090	0	70	MALE	T2	unknown	unknown
GSM3263765	3060	0	70	MALE	T2	unknown	unknown
GSM3263829	2430	0	70	MALE	T2	unknown	unknown
GSM3263879	2400	0	71	MALE	T2	unknown	unknown
GSM3263707	3360	0	72	MALE	T2	unknown	unknown
GSM3263745	3210	0	72	MALE	T2	unknown	unknown
GSM3263795	2130	0	72	MALE	T2	unknown	unknown
GSM3263828	2520	0	72	MALE	T2	unknown	unknown
GSM3263880	630	0	72	MALE	T2	unknown	unknown
GSM3263756	3060	0	73	MALE	T2	unknown	unknown
GSM3263857	2370	0	73	MALE	T2	unknown	unknown
GSM3263858	330	0	73	MALE	T2	unknown	unknown
GSM3263898	570	0	73	MALE	T2	unknown	unknown
GSM3263676	780	0	74	MALE	T2	unknown	unknown
GSM3263732	3390	0	74	MALE	T2	unknown	unknown
GSM3263846	2190	0	74	MALE	T2	unknown	unknown
GSM3263888	2190	0	74	MALE	T2	unknown	unknown
GSM3263752	2940	0	75	MALE	T2	unknown	unknown
GSM3263755	1140	0	75	MALE	T2	unknown	unknown
GSM3263781	2760	0	75	MALE	T2	unknown	unknown
GSM3263787	2880	0	75	MALE	T2	unknown	unknown
GSM3263850	2460	0	76	MALE	T2	unknown	unknown
GSM3263730	3270	0	77	MALE	T2	unknown	unknown
GSM3263772	2730	0	77	MALE	T2	unknown	unknown
GSM3263682	2280	0	79	MALE	T2	unknown	unknown
GSM3263687	2280	0	53	MALE	T3	unknown	unknown
GSM3263710	3420	0	55	MALE	T3	unknown	unknown
GSM3263849	2520	0	55	MALE	T3	unknown	unknown
GSM3263890	2340	0	57	MALE	T3	unknown	unknown
GSM3263848	2490	0	58	MALE	T3	unknown	unknown
GSM3263811	2730	0	59	MALE	T3	unknown	unknown
GSM3263822	2670	0	59	MALE	T3	unknown	unknown
GSM3263761	3120	0	60	MALE	T3	unknown	unknown
GSM3263684	2430	0	61	MALE	T3	unknown	unknown
GSM3263847	2490	0	61	MALE	T3	unknown	unknown
GSM3263778	2730	0	62	MALE	T3	unknown	unknown
GSM3263820	2670	0	62	MALE	T3	unknown	unknown
GSM3263674	3240	0	63	MALE	T3	unknown	unknown
GSM3263706	3510	0	63	MALE	T3	unknown	unknown
GSM3263724	3390	0	63	MALE	T3	unknown	unknown
GSM3263749	3120	0	64	MALE	T3	unknown	unknown
GSM3263806	2820	0	64	MALE	T3	unknown	unknown
GSM3263901	2250	0	64	MALE	T3	unknown	unknown
GSM3263816	2730	0	65	MALE	T3	unknown	unknown
GSM3263824	2610	0	65	MALE	T3	unknown	unknown
GSM3263835	2580	0	67	MALE	T3	unknown	unknown
GSM3263874	1890	0	67	MALE	T3	unknown	unknown
GSM3263790	2880	0	68	MALE	T3	unknown	unknown
GSM3263812	360	0	68	MALE	T3	unknown	unknown
GSM3263814	2670	0	68	MALE	T3	unknown	unknown
GSM3263798	2820	0	69	MALE	T3	unknown	unknown
GSM3263830	2400	0	69	MALE	T3	unknown	unknown
GSM3263873	2250	0	69	MALE	T3	unknown	unknown
GSM3263675	3030	0	70	MALE	T3	unknown	unknown
GSM3263747	3270	0	70	MALE	T3	unknown	unknown
GSM3263764	3180	0	70	MALE	T3	unknown	unknown
GSM3263793	2820	0	70	MALE	T3	unknown	unknown
GSM3263673	2820	0	71	MALE	T3	unknown	unknown
GSM3263760	2400	0	71	MALE	T3	unknown	unknown
GSM3263782	3000	0	71	MALE	T3	unknown	unknown
GSM3263837	2550	0	71	MALE	T3	unknown	unknown
GSM3263900	2220	0	71	MALE	T3	unknown	unknown
GSM3263735	3360	0	72	MALE	T3	unknown	unknown
GSM3263775	3000	0	72	MALE	T3	unknown	unknown
GSM3263776	990	0	72	MALE	T3	unknown	unknown
GSM3263854	2340	0	72	MALE	T3	unknown	unknown
GSM3263861	2340	0	72	MALE	T3	unknown	unknown
GSM3263882	1980	0	72	MALE	T3	unknown	unknown
GSM3263670	3180	0	73	MALE	T3	unknown	unknown
GSM3263769	3150	0	73	MALE	T3	unknown	unknown
GSM3263908	2670	0	73	MALE	T3	unknown	unknown
GSM3263734	2880	0	74	MALE	T3	unknown	unknown
GSM3263738	2430	0	74	MALE	T3	unknown	unknown
GSM3263863	2310	0	74	MALE	T3	unknown	unknown
GSM3263866	2400	0	74	MALE	T3	unknown	unknown
GSM3263872	2340	0	74	MALE	T3	unknown	unknown
GSM3263903	3030	0	74	MALE	T3	unknown	unknown
GSM3263905	2670	0	74	MALE	T3	unknown	unknown
GSM3263823	450	0	75	MALE	T3	unknown	unknown
GSM3263842	2610	0	75	MALE	T3	unknown	unknown
GSM3263672	2760	0	76	MALE	T3	unknown	unknown
GSM3263714	3090	0	76	MALE	T3	unknown	unknown
GSM3263725	3240	0	76	MALE	T3	unknown	unknown
GSM3263753	1050	0	76	MALE	T3	unknown	unknown
GSM3263817	2730	0	76	MALE	T3	unknown	unknown
GSM3263851	2310	0	76	MALE	T3	unknown	unknown
GSM3263909	2880	0	76	MALE	T3	unknown	unknown
GSM3263853	2430	0	77	MALE	T3	unknown	unknown
GSM3263743	840	0	70	MALE	T4	unknown	unknown
GSM3263911	2940	0	59	MALE	unknown	unknown	unknown
GSM3263777	3000	0	60	MALE	unknown	unknown	unknown
GSM3263815	2520	0	62	MALE	unknown	unknown	unknown
GSM3263737	3300	0	66	MALE	unknown	unknown	unknown
GSM3263886	2310	0	66	MALE	unknown	unknown	unknown
GSM3263671	3060	0	68	MALE	unknown	unknown	unknown
GSM3263865	2370	0	68	MALE	unknown	unknown	unknown
GSM3263899	2100	0	68	MALE	unknown	unknown	unknown
GSM3263803	2520	0	69	MALE	unknown	unknown	unknown
GSM3263825	2490	0	69	MALE	unknown	unknown	unknown
GSM3263868	2370	0	69	MALE	unknown	unknown	unknown
GSM3263864	2430	0	70	MALE	unknown	unknown	unknown
GSM3263770	3090	0	71	MALE	unknown	unknown	unknown
GSM3263688	1080	0	72	MALE	unknown	unknown	unknown
GSM3263718	660	0	73	MALE	unknown	unknown	unknown
GSM3263826	2760	0	73	MALE	unknown	unknown	unknown
GSM3263875	1980	0	73	MALE	unknown	unknown	unknown
GSM3263686	2220	0	77	MALE	unknown	unknown	unknown
GSM3263685	2250	0	78	MALE	unknown	unknown	unknown
TCGA-VP-A876	3333	0	46	MALE	T1	N0	unknown
TCGA-XJ-A83G	1461	0	51	MALE	T1	N0	unknown
TCGA-H9-A6BY	112	0	63	MALE	T1	N0	unknown
TCGA-HC-7748	792	0	60	MALE	T2	N0	unknown
TCGA-M7-A71Z	643	0	62	MALE	T2	N0	unknown
TCGA-Y6-A8TL	992	0	65	MALE	T2	N0	unknown
TCGA-G9-6365	1363	0	71	MALE	T2	N0	unknown
TCGA-HC-7233	1355	0	73	MALE	T2	N0	unknown
TCGA-HC-7210	868	0	74	MALE	T2	N0	unknown
TCGA-KK-A7AZ	1519	0	56	MALE	T2	N0	unknown
TCGA-HC-7209	440	0	60	MALE	T2	N0	unknown
TCGA-HC-7230	1001	0	50	MALE	T2	N0	unknown
TCGA-HC-8258	847	0	56	MALE	T2	N0	unknown
TCGA-EJ-5498	1720	0	56	MALE	T2	N0	unknown
TCGA-HC-8262	679	0	57	MALE	T2	N0	unknown
TCGA-J9-A52E	323	0	65	MALE	T2	N0	unknown
TCGA-HC-8212	2179	0	53	MALE	T3	N0	unknown
TCGA-EJ-8468	2347	0	63	MALE	T3	N0	unknown
TCGA-HC-8265	483	0	66	MALE	T3	N0	unknown
TCGA-XJ-A83F	1127	0	67	MALE	T3	N0	unknown
TCGA-J9-A52B	422	0	62	MALE	T3	N0	unknown
TCGA-HC-7745	721	0	65	MALE	T3	N0	unknown
TCGA-Y6-A9XI	526	0	72	MALE	unknown	N0	unknown
TCGA-VP-A878	3130	0	58	MALE	T1	N1	unknown
TCGA-HC-8264	48	0	60	MALE	T3	N1	unknown
TCGA-HC-8257	726	0	70	MALE	T3	N1	unknown
TCGA-M7-A720	384	0	53	MALE	T1	unknown	unknown
TCGA-M7-A71Y	493	0	55	MALE	T1	unknown	unknown
TCGA-J9-A52C	178	0	57	MALE	T1	unknown	unknown
TCGA-G9-6366	1947	0	61	MALE	T1	unknown	unknown
TCGA-HC-8213	589	0	48	MALE	T2	unknown	unknown
TCGA-HC-8261	546	0	48	MALE	T2	unknown	unknown
TCGA-H9-A6BX	941	0	60	MALE	T2	unknown	unknown
TCGA-H9-7775	185	0	68	MALE	T2	unknown	unknown
TCGA-HC-7820	747	0	72	MALE	T2	unknown	unknown
TCGA-HC-7081	1136	0	62	MALE	T3	unknown	unknown
TCGA-HC-7232	1161	0	66	MALE	T3	unknown	unknown
TCGA-V1-A8MK	508	0	41	MALE	T2	N0	M0
TCGA-2A-A8VT	1373	0	47	MALE	T2	N1	M0
TCGA-HC-7821	956	0	54	MALE	T3	N1	M0
TCGA-YL-A8SK	1408	0	67	MALE	T3	N1	M0
GSM3263664	3510	0	61	MALE	T1	unknown	unknown
GSM3263666	3330	0	64	MALE	T3	unknown	unknown
GSM3263665	1830	0	70	MALE	unknown	unknown	unknown
TCGA-VP-A87K	1306	0	63	MALE	T1	N0	M0
TCGA-VP-A872	3631	0	60	MALE	T2	N0	M0
TCGA-EJ-A8FP	299	0	59	MALE	T2	N0	M0
TCGA-EJ-A8FO	282	0	51	MALE	T3	N0	M0
TCGA-EJ-A65D	393	0	66	MALE	T3	N0	M0
TCGA-EJ-A46G	668	0	71	MALE	T3	N0	M0
TCGA-EJ-A7NM	128	0	64	MALE	T3	N1	M0
TCGA-J9-A52D	212	0	71	MALE	T2	unknown	M0
TCGA-YJ-A8SW	148	0	67	MALE	T1	N0	unknown
GSM3263695	840	1	62	MALE	T1	unknown	unknown
GSM3263819	1590	1	68	MALE	T1	unknown	unknown
GSM3263716	2760	1	57	MALE	T2	unknown	unknown
GSM3263867	2370	1	61	MALE	T2	unknown	unknown
GSM3263721	2730	1	66	MALE	T2	unknown	unknown
GSM3263827	540	1	66	MALE	T2	unknown	unknown
GSM3263759	720	1	69	MALE	T2	unknown	unknown
GSM3263703	1080	1	70	MALE	T2	unknown	unknown
GSM3263722	3180	1	70	MALE	T2	unknown	unknown
GSM3263701	1920	1	72	MALE	T2	unknown	unknown
GSM3263667	2760	1	74	MALE	T2	unknown	unknown
GSM3263840	2460	1	76	MALE	T2	unknown	unknown
GSM3263702	3060	1	50	MALE	T3	unknown	unknown
GSM3263731	840	1	51	MALE	T3	unknown	unknown
GSM3263792	1650	1	56	MALE	T3	unknown	unknown
GSM3263786	2730	1	60	MALE	T3	unknown	unknown
GSM3263779	2610	1	62	MALE	T3	unknown	unknown
GSM3263696	480	1	64	MALE	T3	unknown	unknown
GSM3263697	2550	1	64	MALE	T3	unknown	unknown
GSM3263877	1830	1	64	MALE	T3	unknown	unknown
GSM3263794	1290	1	66	MALE	T3	unknown	unknown
GSM3263719	1200	1	67	MALE	T3	unknown	unknown
GSM3263693	2820	1	68	MALE	T3	unknown	unknown
GSM3263871	2400	1	71	MALE	T3	unknown	unknown
GSM3263774	2220	1	72	MALE	T3	unknown	unknown
GSM3263715	2250	1	73	MALE	T3	unknown	unknown
GSM3263907	1620	1	73	MALE	T3	unknown	unknown
GSM3263758	300	1	73	MALE	T3	unknown	unknown
GSM3263892	1650	1	77	MALE	T3	unknown	unknown
GSM3263889	2040	1	67	MALE	T4	unknown	unknown
GSM3263802	2280	1	54	MALE	unknown	unknown	unknown
GSM3263805	1860	1	58	MALE	unknown	unknown	unknown
GSM3263717	1890	1	62	MALE	unknown	unknown	unknown
GSM3263807	2430	1	65	MALE	unknown	unknown	unknown
GSM3263896	1680	1	78	MALE	unknown	unknown	unknown
TCGA-KK-A6E4	3502	1	69	MALE	T1	N0	M0
TCGA-VP-A879	728	1	70	MALE	T1	N0	M0
TCGA-HI-7171	1329	1	56	MALE	T3	N0	M0
TCGA-YL-A8SH	875	1	69	MALE	T3	N0	M0
TCGA-KK-A5A1	2469	1	72	MALE	T3	N0	M0
TCGA-KK-A8IL	628	1	65	MALE	T1	N1	M0
TCGA-G9-A9S0	791	1	53	MALE	T2	N1	M0
TCGA-YL-A9WJ	1855	1	47	MALE	T4	N1	M0
TCGA-XQ-A8TA	146	1	59	MALE	T3	unknown	M1
GSM3263680	1290	1	67	MALE	T1	unknown	unknown
GSM3263801	2340	1	67	MALE	T1	unknown	unknown
GSM3263885	1830	1	71	MALE	T1	unknown	unknown
GSM3263729	750	1	73	MALE	T1	unknown	unknown
GSM3263694	1710	1	52	MALE	T2	unknown	unknown
GSM3263690	810	1	61	MALE	T2	unknown	unknown
GSM3263700	1230	1	62	MALE	T2	unknown	unknown
GSM3263844	1140	1	74	MALE	T2	unknown	unknown
GSM3263691	720	1	52	MALE	T3	unknown	unknown
GSM3263720	1320	1	55	MALE	T3	unknown	unknown
GSM3263699	2700	1	61	MALE	T3	unknown	unknown
GSM3263891	750	1	62	MALE	T3	unknown	unknown
GSM3263692	2790	1	65	MALE	T3	unknown	unknown
GSM3263683	1710	1	69	MALE	T3	unknown	unknown
GSM3263723	1860	1	69	MALE	T3	unknown	unknown
GSM3263746	1560	1	72	MALE	T3	unknown	unknown
GSM3263711	1890	1	73	MALE	T3	unknown	unknown
GSM3263841	1530	1	76	MALE	T3	unknown	unknown
GSM3263681	930	1	77	MALE	T3	unknown	unknown
GSM3263698	960	1	62	MALE	T4	unknown	unknown
GSM3263757	2520	1	77	MALE	T4	unknown	unknown
TCGA-KK-A8II	3467	1	61	MALE	T2	N0	M0

## Sheet: S2
Gene	Type
METTL3	m6A/m1A/m5C/m7G
METTL14	m6A/m1A/m5C/m7G
METTL16	m6A/m1A/m5C/m7G
WTAP	m6A/m1A/m5C/m7G
RBM15	m6A/m1A/m5C/m7G
RBM15B	m6A/m1A/m5C/m7G
ZC3H13	m6A/m1A/m5C/m7G
ALKBH5	m6A/m1A/m5C/m7G
YTHDC1	m6A/m1A/m5C/m7G
YTHDC2	m6A/m1A/m5C/m7G
YTHDF1	m6A/m1A/m5C/m7G
YTHDF2	m6A/m1A/m5C/m7G
YTHDF3	m6A/m1A/m5C/m7G
IGF2BP1	m6A/m1A/m5C/m7G
IGF2BP2	m6A/m1A/m5C/m7G
IGF2BP3	m6A/m1A/m5C/m7G
HNRNPA2B1	m6A/m1A/m5C/m7G
HNRNPC	m6A/m1A/m5C/m7G
RBMX	m6A/m1A/m5C/m7G
LRPPRC	m6A/m1A/m5C/m7G
FMR1	m6A/m1A/m5C/m7G
CBLL1	m6A/m1A/m5C/m7G
IGFBP1	m6A/m1A/m5C/m7G
IGFBP2	m6A/m1A/m5C/m7G
IGFBP3	m6A/m1A/m5C/m7G
ELAVL1	m6A/m1A/m5C/m7G
TRMT6	m6A/m1A/m5C/m7G
TRMT61A	m6A/m1A/m5C/m7G
TRMT10C	m6A/m1A/m5C/m7G
RRP8	m6A/m1A/m5C/m7G
ALKBH1	m6A/m1A/m5C/m7G
ALKBH3	m6A/m1A/m5C/m7G
NOP2	m6A/m1A/m5C/m7G
NSUN2	m6A/m1A/m5C/m7G
NSUN3	m6A/m1A/m5C/m7G
NSUN4	m6A/m1A/m5C/m7G
NSUN7	m6A/m1A/m5C/m7G
DNMT1	m6A/m1A/m5C/m7G
TRDMT1	m6A/m1A/m5C/m7G
DNMT3A	m6A/m1A/m5C/m7G
DNMT3B	m6A/m1A/m5C/m7G
TET2	m6A/m1A/m5C/m7G
YBX1	m6A/m1A/m5C/m7G
ALYREF	m6A/m1A/m5C/m7G
NSUN6	m6A/m1A/m5C/m7G
TET1	m6A/m1A/m5C/m7G
TET3	m6A/m1A/m5C/m7G
METTL1	m6A/m1A/m5C/m7G
WDR4	m6A/m1A/m5C/m7G
DCP2	m6A/m1A/m5C/m7G
DCPS	m6A/m1A/m5C/m7G
NUDT10	m6A/m1A/m5C/m7G
NUDT11	m6A/m1A/m5C/m7G
NUDT16	m6A/m1A/m5C/m7G
NUDT3	m6A/m1A/m5C/m7G
NUDT4	m6A/m1A/m5C/m7G
AGO2	m6A/m1A/m5C/m7G
CYFIP1	m6A/m1A/m5C/m7G
EIF4E	m6A/m1A/m5C/m7G
EIF4E2	m6A/m1A/m5C/m7G
EIF4E3	m6A/m1A/m5C/m7G
GEMIN5	m6A/m1A/m5C/m7G
LARP1	m6A/m1A/m5C/m7G
NCBP1	m6A/m1A/m5C/m7G
NCBP2	m6A/m1A/m5C/m7G
EIF3D	m6A/m1A/m5C/m7G
EIF4A1	m6A/m1A/m5C/m7G
EIF4G3	m6A/m1A/m5C/m7G
IFIT5	m6A/m1A/m5C/m7G
LSM1	m6A/m1A/m5C/m7G
SNUPN	m6A/m1A/m5C/m7G
PHAX	m6A/m1A/m5C/m7G
DXO	m6A/m1A/m5C/m7G
TGS1	m6A/m1A/m5C/m7G
NUDT12	m6A/m1A/m5C/m7G
XPO1	m6A/m1A/m5C/m7G
IPO8	m6A/m1A/m5C/m7G
EIF4G1	m6A/m1A/m5C/m7G
EIF1	m6A/m1A/m5C/m7G
PARN	m6A/m1A/m5C/m7G
CCNB1	m6A/m1A/m5C/m7G
CDK1	m6A/m1A/m5C/m7G
APAF1	m6A/m1A/m5C/m7G
JUND	m6A/m1A/m5C/m7G

## Sheet: S3
ONTOLOGY	ID	Description	GeneRatio	BgRatio	pvalue	p.adjust	qvalue	geneID	Count
BP	GO:0030198	extracellular matrix organization	11/67	307/18800	1.04969e-08	6.63107e-06	5.04162e-06	COL4A1/COL15A1/COL8A1/ANTXR1/COL3A1/HMCN1/COL1A1/POSTN/SULF1/GREM1/COMP	11
BP	GO:0043062	extracellular structure organization	11/67	308/18800	1.08557e-08	6.63107e-06	5.04162e-06	COL4A1/COL15A1/COL8A1/ANTXR1/COL3A1/HMCN1/COL1A1/POSTN/SULF1/GREM1/COMP	11
BP	GO:0045229	external encapsulating structure organization	11/67	310/18800	1.16063e-08	6.63107e-06	5.04162e-06	COL4A1/COL15A1/COL8A1/ANTXR1/COL3A1/HMCN1/COL1A1/POSTN/SULF1/GREM1/COMP	11
BP	GO:0035987	endodermal cell differentiation	5/67	46/18800	6.04605e-07	0.000259073	0.000196974	INHBA/COL8A1/FN1/LAMA3/MESP1	5
BP	GO:0001706	endoderm formation	5/67	55/18800	1.4969e-06	0.000513139	0.00039014	INHBA/COL8A1/FN1/LAMA3/MESP1	5
BP	GO:0031589	cell-substrate adhesion	9/67	364/18800	5.50513e-06	0.00157263	0.00119568	NRP1/COL8A1/ANTXR1/COL3A1/JAG1/COL1A1/FN1/THBS1/GREM1	9
BP	GO:0018149	peptide cross-linking	4/67	36/18800	7.96336e-06	0.00172907	0.00131462	COL3A1/FN1/F13A1/THBS1	4
BP	GO:0007492	endoderm development	5/67	78/18800	8.5279e-06	0.00172907	0.00131462	INHBA/COL8A1/FN1/LAMA3/MESP1	5
BP	GO:0048844	artery morphogenesis	5/67	79/18800	9.07915e-06	0.00172907	0.00131462	NOTCH3/NRP1/COL3A1/JAG1/COMP	5
BP	GO:0010810	regulation of cell-substrate adhesion	7/67	217/18800	1.19765e-05	0.00205277	0.00156073	NRP1/COL8A1/JAG1/COL1A1/FN1/THBS1/GREM1	7
BP	GO:0010273	detoxification of copper ion	3/67	15/18800	1.90908e-05	0.0027268	0.00207319	MT1F/MT1G/MT1M	3
BP	GO:1990169	stress response to copper ion	3/67	15/18800	1.90908e-05	0.0027268	0.00207319	MT1F/MT1G/MT1M	3
BP	GO:0045926	negative regulation of growth	7/67	245/18800	2.61912e-05	0.00345321	0.00262548	NRP1/INHBA/MT1F/MT1G/MT1M/GREM1/ALOX15B	7
BP	GO:0061687	detoxification of inorganic compound	3/67	18/18800	3.39763e-05	0.00415967	0.00316261	MT1F/MT1G/MT1M	3
BP	GO:0060840	artery development	5/67	106/18800	3.79093e-05	0.00431115	0.00327777	NOTCH3/NRP1/COL3A1/JAG1/COMP	5
BP	GO:0097501	stress response to metal ion	3/67	19/18800	4.02441e-05	0.00431115	0.00327777	MT1F/MT1G/MT1M	3
BP	GO:0007178	transmembrane receptor protein serine/threonine kinase signaling pathway	8/67	368/18800	4.75941e-05	0.0047986	0.00364839	INHBA/LTBP2/COL3A1/ASPN/SULF1/THBS1/GREM1/COMP	8
BP	GO:0030199	collagen fibril organization	4/67	62/18800	7.0345e-05	0.0061849	0.00470239	COL3A1/COL1A1/GREM1/COMP	4
BP	GO:0001704	formation of primary germ layer	5/67	123/18800	7.71464e-05	0.0061849	0.00470239	INHBA/COL8A1/FN1/LAMA3/MESP1	5
BP	GO:0050864	regulation of B cell activation	6/67	200/18800	7.82379e-05	0.0061849	0.00470239	INHBA/PTPRC/ZFP36L2/IGHV4-4/IGHV4-34/IGHV5-51	6
BP	GO:0040013	negative regulation of locomotion	8/67	396/18800	7.95434e-05	0.0061849	0.00470239	IGFBP3/NRP1/COL3A1/JAG1/SULF1/THBS1/GREM1/ALOX15B	8
BP	GO:1901888	regulation of cell junction assembly	6/67	201/18800	8.04215e-05	0.0061849	0.00470239	THBS2/NRP1/THBS1/CLSTN2/GREM1/LRRN1	6
BP	GO:0071294	cellular response to zinc ion	3/67	24/18800	8.29945e-05	0.0061849	0.00470239	MT1F/MT1G/MT1M	3
BP	GO:0006929	substrate-dependent cell migration	3/67	25/18800	9.40718e-05	0.00671829	0.00510793	NRP1/PTPRC/FN1	3
BP	GO:0048863	stem cell differentiation	6/67	211/18800	0.000105049	0.00720219	0.00547584	NRP1/JAG1/PTPRC/ZFP36L2/FN1/A2M	6
BP	GO:0071280	cellular response to copper ion	3/67	27/18800	0.000119026	0.00784658	0.00596577	MT1F/MT1G/MT1M	3
BP	GO:0060348	bone development	6/67	225/18800	0.000149234	0.00947357	0.00720278	COL3A1/COL1A1/PTPRC/SULF1/GREM1/COMP	6
BP	GO:0007160	cell-matrix adhesion	6/67	235/18800	0.000188963	0.0115672	0.00879458	NRP1/COL3A1/JAG1/FN1/THBS1/GREM1	6
BP	GO:0030336	negative regulation of cell migration	7/67	346/18800	0.000226938	0.0134128	0.0101978	IGFBP3/COL3A1/JAG1/SULF1/THBS1/GREM1/ALOX15B	7
BP	GO:0001655	urogenital system development	7/67	352/18800	0.000251967	0.0143957	0.0109451	NOTCH3/COL4A1/NRP1/JAG1/SULF1/GREM1/ALOX15B	7
BP	GO:0048864	stem cell development	4/67	88/18800	0.000274322	0.014745	0.0112106	NRP1/JAG1/PTPRC/FN1	4
BP	GO:0071560	cellular response to transforming growth factor beta stimulus	6/67	252/18800	0.000275286	0.014745	0.0112106	LTBP2/COL3A1/COL1A1/ASPN/ZFP36L2/THBS1	6
BP	GO:2000146	negative regulation of cell motility	7/67	361/18800	0.000293647	0.0152518	0.011596	IGFBP3/COL3A1/JAG1/SULF1/THBS1/GREM1/ALOX15B	7
BP	GO:0071276	cellular response to cadmium ion	3/67	37/18800	0.00030823	0.0152905	0.0116254	MT1F/MT1G/MT1M	3
BP	GO:0071559	response to transforming growth factor beta	6/67	258/18800	0.000312233	0.0152905	0.0116254	LTBP2/COL3A1/COL1A1/ASPN/ZFP36L2/THBS1	6
BP	GO:0007044	cell-substrate junction assembly	4/67	92/18800	0.000325213	0.0153678	0.0116842	NRP1/FN1/THBS1/GREM1	4
BP	GO:0051271	negative regulation of cellular component movement	7/67	369/18800	0.0003352	0.0153678	0.0116842	IGFBP3/COL3A1/JAG1/SULF1/THBS1/GREM1/ALOX15B	7
BP	GO:0002460	adaptive immune response based on somatic recombination of immune receptors built from immunoglobulin superfamily domains	7/67	370/18800	0.00034071	0.0153678	0.0116842	JAG1/PTPRC/NFKBIZ/AZGP1/IGHV4-4/IGHV4-34/IGHV5-51	7
BP	GO:0006882	cellular zinc ion homeostasis	3/67	39/18800	0.000360696	0.0158521	0.0120524	MT1F/MT1G/MT1M	3
BP	GO:0001894	tissue homeostasis	6/67	272/18800	0.000413646	0.0166852	0.0126858	TFF3/COL3A1/ZNF675/AZGP1/LYZ/COMP	6
BP	GO:0150115	cell-substrate junction organization	4/67	98/18800	0.000413759	0.0166852	0.0126858	NRP1/FN1/THBS1/GREM1	4
BP	GO:0046688	response to copper ion	3/67	41/18800	0.000418591	0.0166852	0.0126858	MT1F/MT1G/MT1M	3
BP	GO:0055069	zinc ion homeostasis	3/67	41/18800	0.000418591	0.0166852	0.0126858	MT1F/MT1G/MT1M	3
BP	GO:0071604	transforming growth factor beta production	3/67	43/18800	0.00048214	0.0187816	0.0142797	COL3A1/FN1/THBS1	3
BP	GO:1901890	positive regulation of cell junction assembly	4/67	105/18800	0.000537414	0.0204695	0.015563	THBS2/NRP1/CLSTN2/LRRN1	4
BP	GO:0060346	bone trabecula formation	2/67	10/18800	0.000552748	0.0205959	0.0156591	COL1A1/GREM1	2
BP	GO:0007229	integrin-mediated signaling pathway	4/67	107/18800	0.000577094	0.0207679	0.0157899	NRP1/COL3A1/FN1/LAMA3	4
BP	GO:0007369	gastrulation	5/67	190/18800	0.000581599	0.0207679	0.0157899	INHBA/COL8A1/FN1/LAMA3/MESP1	5
BP	GO:0002062	chondrocyte differentiation	4/67	110/18800	0.000640455	0.0219852	0.0167154	COL3A1/SULF1/GREM1/COMP	4
BP	GO:0043588	skin development	6/67	296/18800	0.000645709	0.0219852	0.0167154	INHBA/COL3A1/JAG1/COL1A1/ALOX15B/COMP	6
BP	GO:0051216	cartilage development	5/67	195/18800	0.000654169	0.0219852	0.0167154	COL3A1/COL1A1/SULF1/GREM1/COMP	5
BP	GO:0061299	retina vasculature morphogenesis in camera-type eye	2/67	11/18800	0.000674027	0.0221737	0.0168587	COL4A1/NRP1	2
BP	GO:0060485	mesenchyme development	6/67	301/18800	0.000704754	0.0221737	0.0168587	NRP1/JAG1/COL1A1/FN1/MESP1/GREM1	6
BP	GO:0044344	cellular response to fibroblast growth factor stimulus	4/67	113/18800	0.000708603	0.0221737	0.0168587	COL1A1/ZFP36L2/SULF1/THBS1	4
BP	GO:0001503	ossification	7/67	420/18800	0.00072446	0.0221737	0.0168587	VCAN/JAG1/COL1A1/ASPN/RORB/GREM1/COMP	7
BP	GO:0034329	cell junction assembly	7/67	420/18800	0.00072446	0.0221737	0.0168587	THBS2/NRP1/FN1/THBS1/CLSTN2/GREM1/LRRN1	7
BP	GO:2001238	positive regulation of extrinsic apoptotic signaling pathway	3/67	50/18800	0.000752229	0.0223167	0.0169674	INHBA/PTPRC/THBS1	3
BP	GO:0046916	cellular transition metal ion homeostasis	4/67	115/18800	0.000756792	0.0223167	0.0169674	MT1F/MT1G/MT1M/CP	4
BP	GO:0002683	negative regulation of immune system process	7/67	425/18800	0.000776578	0.0223167	0.0169674	INHBA/COL3A1/PTPRC/ZNF675/A2M/THBS1/GREM1	7
BP	GO:0001553	luteinization	2/67	12/18800	0.000806972	0.0223167	0.0169674	INHBA/A2M	2
BP	GO:0038063	collagen-activated tyrosine kinase receptor signaling pathway	2/67	12/18800	0.000806972	0.0223167	0.0169674	COL4A1/COL1A1	2
BP	GO:0045446	endothelial cell differentiation	4/67	117/18800	0.000807255	0.0223167	0.0169674	NRP1/COL15A1/JAG1/MESP1	4
BP	GO:0072001	renal system development	6/67	312/18800	0.000849379	0.0230332	0.0175122	NOTCH3/COL4A1/NRP1/JAG1/SULF1/GREM1	6
BP	GO:0071774	response to fibroblast growth factor	4/67	119/18800	0.000860051	0.0230332	0.0175122	COL1A1/ZFP36L2/SULF1/THBS1	4
BP	GO:0010043	response to zinc ion	3/67	53/18800	0.00089224	0.0233278	0.0177361	MT1F/MT1G/MT1M	3
BP	GO:0002455	humoral immune response mediated by circulating immunoglobulin	4/67	121/18800	0.000915238	0.0233278	0.0177361	PTPRC/IGHV4-4/IGHV4-34/IGHV5-51	4
BP	GO:0006959	humoral immune response	6/67	317/18800	0.000922247	0.0233278	0.0177361	PTPRC/A2M/IGHV4-4/IGHV4-34/IGHV5-51/LYZ	6
BP	GO:0051155	positive regulation of striated muscle cell differentiation	3/67	54/18800	0.000942328	0.0233278	0.0177361	MESP1/ATP11A/GREM1	3
BP	GO:0061430	bone trabecula morphogenesis	2/67	13/18800	0.000951501	0.0233278	0.0177361	COL1A1/GREM1	2
BP	GO:0060249	anatomical structure homeostasis	6/67	319/18800	0.000952709	0.0233278	0.0177361	TFF3/COL3A1/ZNF675/AZGP1/LYZ/COMP	6
BP	GO:0001952	regulation of cell-matrix adhesion	4/67	123/18800	0.000972877	0.0234861	0.0178565	NRP1/JAG1/THBS1/GREM1	4
BP	GO:0060350	endochondral bone morphogenesis	3/67	57/18800	0.00110318	0.0258523	0.0196556	COL3A1/COL1A1/COMP	3
BP	GO:0042117	monocyte activation	2/67	14/18800	0.00110753	0.0258523	0.0196556	FN1/MT1G	2
BP	GO:0006911	phagocytosis, engulfment	4/67	128/18800	0.00112808	0.0258523	0.0196556	THBS1/IGHV4-4/IGHV4-34/IGHV5-51	4
BP	GO:0043010	camera-type eye development	6/67	330/18800	0.00113438	0.0258523	0.0196556	COL4A1/NRP1/INHBA/COL8A1/JAG1/RORB	6
BP	GO:0007596	blood coagulation	5/67	221/18800	0.00114631	0.0258523	0.0196556	COL3A1/FN1/F13A1/THBS1/COMP	5
BP	GO:0046686	response to cadmium ion	3/67	59/18800	0.00121947	0.0262122	0.0199292	MT1F/MT1G/MT1M	3
BP	GO:0006956	complement activation	4/67	131/18800	0.00122912	0.0262122	0.0199292	A2M/IGHV4-4/IGHV4-34/IGHV5-51	4
BP	GO:0050853	B cell receptor signaling pathway	4/67	131/18800	0.00122912	0.0262122	0.0199292	PTPRC/IGHV4-4/IGHV4-34/IGHV5-51	4
BP	GO:0042113	B cell activation	6/67	336/18800	0.00124409	0.0262122	0.0199292	INHBA/PTPRC/ZFP36L2/IGHV4-4/IGHV4-34/IGHV5-51	6
BP	GO:0050817	coagulation	5/67	226/18800	0.0012659	0.0262122	0.0199292	COL3A1/FN1/F13A1/THBS1/COMP	5
BP	GO:0032905	transforming growth factor beta1 production	2/67	15/18800	0.00127499	0.0262122	0.0199292	COL3A1/THBS1	2
BP	GO:0072378	blood coagulation, fibrin clot formation	2/67	15/18800	0.00127499	0.0262122	0.0199292	FN1/F13A1	2
BP	GO:0007599	hemostasis	5/67	227/18800	0.00129088	0.0262122	0.0199292	COL3A1/FN1/F13A1/THBS1/COMP	5
BP	GO:0003158	endothelium development	4/67	133/18800	0.0012999	0.0262122	0.0199292	NRP1/COL15A1/JAG1/MESP1	4
BP	GO:0008037	cell recognition	5/67	228/18800	0.00131623	0.0262327	0.0199448	NRP1/VCAN/IGHV4-4/IGHV4-34/IGHV5-51	5
BP	GO:0045765	regulation of angiogenesis	6/67	345/18800	0.00142371	0.0277741	0.0211167	HSPG2/THBS2/NRP1/SULF1/THBS1/GREM1	6
BP	GO:0099024	plasma membrane invagination	4/67	137/18800	0.00144994	0.0277741	0.0211167	THBS1/IGHV4-4/IGHV4-34/IGHV5-51	4
BP	GO:0051893	regulation of focal adhesion assembly	3/67	63/18800	0.00147459	0.0277741	0.0211167	NRP1/THBS1/GREM1	3
BP	GO:0051965	positive regulation of synapse assembly	3/67	63/18800	0.00147459	0.0277741	0.0211167	THBS2/CLSTN2/LRRN1	3
BP	GO:0090109	regulation of cell-substrate junction assembly	3/67	63/18800	0.00147459	0.0277741	0.0211167	NRP1/THBS1/GREM1	3
BP	GO:0055076	transition metal ion homeostasis	4/67	139/18800	0.00152931	0.0284917	0.0216623	MT1F/MT1G/MT1M/CP	4
BP	GO:1901342	regulation of vasculature development	6/67	351/18800	0.00155404	0.0286412	0.0217759	HSPG2/THBS2/NRP1/SULF1/THBS1/GREM1	6
BP	GO:0038065	collagen-activated signaling pathway	2/67	17/18800	0.00164383	0.0294934	0.0224239	COL4A1/COL1A1	2
BP	GO:0072376	protein activation cascade	2/67	17/18800	0.00164383	0.0294934	0.0224239	FN1/F13A1	2
BP	GO:0001649	osteoblast differentiation	5/67	241/18800	0.00168029	0.0294934	0.0224239	VCAN/JAG1/COL1A1/RORB/GREM1	5
BP	GO:0010812	negative regulation of cell-substrate adhesion	3/67	66/18800	0.00168632	0.0294934	0.0224239	JAG1/COL1A1/THBS1	3
BP	GO:0032835	glomerulus development	3/67	66/18800	0.00168632	0.0294934	0.0224239	NOTCH3/JAG1/SULF1	3
BP	GO:0010324	membrane invagination	4/67	144/18800	0.00174091	0.0300042	0.0228123	THBS1/IGHV4-4/IGHV4-34/IGHV5-51	4
BP	GO:0048762	mesenchymal cell differentiation	5/67	244/18800	0.00177386	0.0300042	0.0228123	NRP1/JAG1/COL1A1/FN1/GREM1	5
BP	GO:0050851	antigen receptor-mediated signaling pathway	5/67	244/18800	0.00177386	0.0300042	0.0228123	PTPRC/NFKBIZ/IGHV4-4/IGHV4-34/IGHV5-51	5
BP	GO:0072006	nephron development	4/67	145/18800	0.00178555	0.0300042	0.0228123	NOTCH3/JAG1/SULF1/GREM1	4
BP	GO:0150116	regulation of cell-substrate junction organization	3/67	68/18800	0.00183751	0.0305775	0.0232482	NRP1/THBS1/GREM1	3
BP	GO:0002449	lymphocyte mediated immunity	6/67	365/18800	0.00189353	0.0312069	0.0237266	JAG1/PTPRC/AZGP1/IGHV4-4/IGHV4-34/IGHV5-51	6
BP	GO:0050922	negative regulation of chemotaxis	3/67	69/18800	0.00191617	0.0312791	0.0237816	NRP1/THBS1/GREM1	3
BP	GO:0016525	negative regulation of angiogenesis	4/67	149/18800	0.00197206	0.0318878	0.0242444	HSPG2/THBS2/SULF1/THBS1	4
BP	GO:1903706	regulation of hemopoiesis	6/67	371/18800	0.00205514	0.0325533	0.0247503	INHBA/JAG1/PTPRC/ZFP36L2/NFKBIZ/ZNF675	6
BP	GO:0061298	retina vasculature development in camera-type eye	2/67	19/18800	0.00205739	0.0325533	0.0247503	COL4A1/NRP1	2
BP	GO:2000181	negative regulation of blood vessel morphogenesis	4/67	151/18800	0.00207019	0.0325533	0.0247503	HSPG2/THBS2/SULF1/THBS1	4
BP	GO:0050871	positive regulation of B cell activation	4/67	152/18800	0.0021205	0.0327436	0.0248951	PTPRC/IGHV4-4/IGHV4-34/IGHV5-51	4
BP	GO:1901343	negative regulation of vasculature development	4/67	152/18800	0.0021205	0.0327436	0.0248951	HSPG2/THBS2/SULF1/THBS1	4
BP	GO:2001236	regulation of extrinsic apoptotic signaling pathway	4/67	153/18800	0.00217166	0.0332341	0.025268	NRP1/INHBA/PTPRC/THBS1	4
BP	GO:0001654	eye development	6/67	379/18800	0.00228665	0.0346842	0.0263705	COL4A1/NRP1/INHBA/COL8A1/JAG1/RORB	6
BP	GO:0061448	connective tissue development	5/67	260/18800	0.0023389	0.0351655	0.0267364	COL3A1/COL1A1/SULF1/GREM1/COMP	5
BP	GO:0150063	visual system development	6/67	383/18800	0.00240954	0.0359126	0.0273045	COL4A1/NRP1/INHBA/COL8A1/JAG1/RORB	6
BP	GO:0071230	cellular response to amino acid stimulus	3/67	75/18800	0.00243228	0.0359391	0.0273246	COL4A1/COL3A1/COL1A1	3
BP	GO:0002253	activation of immune response	6/67	386/18800	0.00250494	0.0366962	0.0279002	PTPRC/NFKBIZ/A2M/IGHV4-4/IGHV4-34/IGHV5-51	6
BP	GO:0048880	sensory system development	6/67	389/18800	0.00260315	0.0374708	0.0284892	COL4A1/NRP1/INHBA/COL8A1/JAG1/RORB	6
BP	GO:0051149	positive regulation of muscle cell differentiation	3/67	77/18800	0.00262159	0.0374708	0.0284892	MESP1/ATP11A/GREM1	3
BP	GO:0090092	regulation of transmembrane receptor protein serine/threonine kinase signaling pathway	5/67	267/18800	0.0026234	0.0374708	0.0284892	INHBA/ASPN/SULF1/THBS1/GREM1	5
BP	GO:0051962	positive regulation of nervous system development	5/67	270/18800	0.00275272	0.038993	0.0296465	THBS2/NRP1/FN1/CLSTN2/LRRN1	5
BP	GO:0031214	biomineral tissue development	4/67	170/18800	0.00317657	0.0446282	0.0339309	COL1A1/ASPN/GREM1/COMP	4
BP	GO:0014032	neural crest cell development	3/67	83/18800	0.00324326	0.0446563	0.0339523	NRP1/JAG1/FN1	3
BP	GO:0048041	focal adhesion assembly	3/67	83/18800	0.00324326	0.0446563	0.0339523	NRP1/THBS1/GREM1	3
BP	GO:0040037	negative regulation of fibroblast growth factor receptor signaling pathway	2/67	24/18800	0.00328279	0.0446563	0.0339523	SULF1/THBS1	2
BP	GO:2000737	negative regulation of stem cell differentiation	2/67	24/18800	0.00328279	0.0446563	0.0339523	JAG1/ZFP36L2	2
BP	GO:0110148	biomineralization	4/67	172/18800	0.00331249	0.0447055	0.0339897	COL1A1/ASPN/GREM1/COMP	4
BP	GO:1902105	regulation of leukocyte differentiation	5/67	283/18800	0.0033671	0.0450875	0.0342802	INHBA/PTPRC/ZFP36L2/NFKBIZ/ZNF675	5
BP	GO:0071229	cellular response to acid chemical	3/67	85/18800	0.00346883	0.0460898	0.0350422	COL4A1/COL3A1/COL1A1	3
BP	GO:0060343	trabecula formation	2/67	25/18800	0.00356007	0.0469381	0.0356871	COL1A1/GREM1	2
BP	GO:0014031	mesenchymal cell development	3/67	88/18800	0.00382484	0.0495887	0.0377024	NRP1/JAG1/FN1	3
BP	GO:0002696	positive regulation of leukocyte activation	6/67	421/18800	0.00384041	0.0495887	0.0377024	PTPRC/NFKBIZ/THBS1/IGHV4-4/IGHV4-34/IGHV5-51	6
BP	GO:0060384	innervation	2/67	26/18800	0.0038479	0.0495887	0.0377024	NRP1/SULF1	2
BP	GO:0045619	regulation of lymphocyte differentiation	4/67	181/18800	0.00397337	0.0508236	0.0386413	INHBA/PTPRC/ZFP36L2/NFKBIZ	4
BP	GO:0007219	Notch signaling pathway	4/67	182/18800	0.00405191	0.0514443	0.0391132	NOTCH3/JAG1/MESP1/POSTN	4
BP	GO:0034505	tooth mineralization	2/67	27/18800	0.00414621	0.0522544	0.0397292	COL1A1/ASPN	2
BP	GO:0042060	wound healing	6/67	429/18800	0.00420848	0.0526521	0.0400315	COL3A1/COL1A1/FN1/F13A1/THBS1/COMP	6
BP	GO:0061138	morphogenesis of a branching epithelium	4/67	185/18800	0.00429384	0.0527974	0.040142	COL4A1/NRP1/SULF1/GREM1	4
BP	GO:0002429	immune response-activating cell surface receptor signaling pathway	5/67	300/18800	0.0043125	0.0527974	0.040142	PTPRC/NFKBIZ/IGHV4-4/IGHV4-34/IGHV5-51	5
BP	GO:0002757	immune response-activating signal transduction	5/67	300/18800	0.0043125	0.0527974	0.040142	PTPRC/NFKBIZ/IGHV4-4/IGHV4-34/IGHV5-51	5
BP	GO:0001822	kidney development	5/67	303/18800	0.00449717	0.0546678	0.041564	NOTCH3/NRP1/JAG1/SULF1/GREM1	5
BP	GO:0050867	positive regulation of cell activation	6/67	436/18800	0.00455149	0.0547741	0.0416449	PTPRC/NFKBIZ/THBS1/IGHV4-4/IGHV4-34/IGHV5-51	6
BP	GO:0002042	cell migration involved in sprouting angiogenesis	3/67	94/18800	0.00460179	0.0547741	0.0416449	NRP1/THBS1/GREM1	3
BP	GO:0061326	renal tubule development	3/67	94/18800	0.00460179	0.0547741	0.0416449	COL4A1/JAG1/GREM1	3
BP	GO:0014033	neural crest cell differentiation	3/67	95/18800	0.00473986	0.0552876	0.0420353	NRP1/JAG1/FN1	3
BP	GO:0003156	regulation of animal organ formation	2/67	29/18800	0.00477396	0.0552876	0.0420353	MESP1/SULF1	2
BP	GO:0061437	renal system vasculature development	2/67	29/18800	0.00477396	0.0552876	0.0420353	NOTCH3/NRP1	2
BP	GO:0061440	kidney vasculature development	2/67	29/18800	0.00477396	0.0552876	0.0420353	NOTCH3/NRP1	2
BP	GO:0051153	regulation of striated muscle cell differentiation	3/67	96/18800	0.00488042	0.0561412	0.0426843	MESP1/ATP11A/GREM1	3
BP	GO:0006909	phagocytosis	5/67	310/18800	0.00494995	0.0565614	0.0430038	PTPRC/THBS1/IGHV4-4/IGHV4-34/IGHV5-51	5
BP	GO:0008593	regulation of Notch signaling pathway	3/67	97/18800	0.00502348	0.0567984	0.043184	JAG1/MESP1/POSTN	3
BP	GO:0045785	positive regulation of cell adhesion	6/67	446/18800	0.00507685	0.0567984	0.043184	NRP1/COL8A1/NFAT5/PTPRC/FN1/NFKBIZ	6
BP	GO:0001916	positive regulation of T cell mediated cytotoxicity	2/67	30/18800	0.00510324	0.0567984	0.043184	PTPRC/AZGP1	2
BP	GO:0070168	negative regulation of biomineral tissue development	2/67	30/18800	0.00510324	0.0567984	0.043184	ASPN/GREM1	2
BP	GO:0060349	bone morphogenesis	3/67	98/18800	0.00516905	0.0571597	0.0434586	COL3A1/COL1A1/COMP	3
BP	GO:0035767	endothelial cell chemotaxis	2/67	31/18800	0.0054427	0.0579428	0.044054	NRP1/THBS1	2
BP	GO:0045577	regulation of B cell differentiation	2/67	31/18800	0.0054427	0.0579428	0.044054	INHBA/ZFP36L2	2
BP	GO:0060351	cartilage development involved in endochondral bone morphogenesis	2/67	31/18800	0.0054427	0.0579428	0.044054	COL1A1/COMP	2
BP	GO:0061311	cell surface receptor signaling pathway involved in heart development	2/67	31/18800	0.0054427	0.0579428	0.044054	JAG1/MESP1	2
BP	GO:0071295	cellular response to vitamin	2/67	31/18800	0.0054427	0.0579428	0.044054	COL1A1/POSTN	2
BP	GO:0110150	negative regulation of biomineralization	2/67	31/18800	0.0054427	0.0579428	0.044054	ASPN/GREM1	2
BP	GO:0001763	morphogenesis of a branching structure	4/67	199/18800	0.00555242	0.0587452	0.0446641	COL4A1/NRP1/SULF1/GREM1	4
BP	GO:0070167	regulation of biomineral tissue development	3/67	101/18800	0.00562095	0.0587452	0.0446641	ASPN/GREM1/COMP	3
BP	GO:0007179	transforming growth factor beta receptor signaling pathway	4/67	200/18800	0.00565077	0.0587452	0.0446641	LTBP2/COL3A1/ASPN/THBS1	4
BP	GO:0002443	leukocyte mediated immunity	6/67	457/18800	0.005705	0.0587452	0.0446641	JAG1/PTPRC/AZGP1/IGHV4-4/IGHV4-34/IGHV5-51	6
BP	GO:0006910	phagocytosis, recognition	3/67	102/18800	0.00577669	0.0587452	0.0446641	IGHV4-4/IGHV4-34/IGHV5-51	3
BP	GO:0010717	regulation of epithelial to mesenchymal transition	3/67	102/18800	0.00577669	0.0587452	0.0446641	JAG1/COL1A1/GREM1	3
BP	GO:0002063	chondrocyte development	2/67	32/18800	0.00579226	0.0587452	0.0446641	SULF1/COMP	2
BP	GO:0071711	basement membrane organization	2/67	32/18800	0.00579226	0.0587452	0.0446641	COL4A1/HMCN1	2
BP	GO:0051963	regulation of synapse assembly	3/67	103/18800	0.005935	0.0594889	0.0452295	THBS2/CLSTN2/LRRN1	3
BP	GO:0110149	regulation of biomineralization	3/67	103/18800	0.005935	0.0594889	0.0452295	ASPN/GREM1/COMP	3
BP	GO:0048333	mesodermal cell differentiation	2/67	33/18800	0.00615185	0.0613039	0.0466095	INHBA/MESP1	2
BP	GO:0002768	immune response-regulating cell surface receptor signaling pathway	5/67	328/18800	0.00626194	0.0620402	0.0471693	PTPRC/NFKBIZ/IGHV4-4/IGHV4-34/IGHV5-51	5
BP	GO:0006958	complement activation, classical pathway	3/67	108/18800	0.0067655	0.066644	0.0506696	IGHV4-4/IGHV4-34/IGHV5-51	3
BP	GO:0001569	branching involved in blood vessel morphogenesis	2/67	35/18800	0.00690081	0.0675809	0.0513819	COL4A1/NRP1	2
BP	GO:0034446	substrate adhesion-dependent cell spreading	3/67	109/18800	0.00693946	0.0675809	0.0513819	NRP1/ANTXR1/FN1	3
BP	GO:0002824	positive regulation of adaptive immune response based on somatic recombination of immune receptors built from immunoglobulin superfamily domains	3/67	110/18800	0.00711607	0.0689093	0.0523919	PTPRC/NFKBIZ/AZGP1	3
BP	GO:0035909	aorta morphogenesis	2/67	36/18800	0.00729004	0.0698559	0.0531116	COL3A1/JAG1	2
BP	GO:0031532	actin cytoskeleton reorganization	3/67	111/18800	0.00729533	0.0698559	0.0531116	NRP1/ANTXR1/HMCN1	3
BP	GO:0016064	immunoglobulin mediated immune response	4/67	216/18800	0.00738607	0.0703318	0.0534734	PTPRC/IGHV4-4/IGHV4-34/IGHV5-51	4
BP	GO:0002456	T cell mediated immunity	3/67	112/18800	0.00747726	0.0708067	0.0538345	JAG1/PTPRC/AZGP1	3
BP	GO:0002377	immunoglobulin production	4/67	218/18800	0.00762504	0.0718094	0.0545969	PTPRC/IGLV3-25/IGLV1-44/IGKV4-1	4
BP	GO:0019724	B cell mediated immunity	4/67	219/18800	0.00774642	0.0725539	0.0551629	PTPRC/IGHV4-4/IGHV4-34/IGHV5-51	4
BP	GO:0043200	response to amino acid	3/67	114/18800	0.00784914	0.0731164	0.0555906	COL4A1/COL3A1/COL1A1	3
BP	GO:0097191	extrinsic apoptotic signaling pathway	4/67	221/18800	0.00799299	0.0734356	0.0558332	NRP1/INHBA/PTPRC/THBS1	4
BP	GO:0002821	positive regulation of adaptive immune response	3/67	115/18800	0.00803911	0.0734356	0.0558332	PTPRC/NFKBIZ/AZGP1	3
BP	GO:0090288	negative regulation of cellular response to growth factor stimulus	3/67	115/18800	0.00803911	0.0734356	0.0558332	SULF1/THBS1/GREM1	3
BP	GO:0035886	vascular associated smooth muscle cell differentiation	2/67	38/18800	0.00809762	0.0734356	0.0558332	MESP1/COMP	2
BP	GO:0040036	regulation of fibroblast growth factor receptor signaling pathway	2/67	38/18800	0.00809762	0.0734356	0.0558332	SULF1/THBS1	2
BP	GO:0045773	positive regulation of axon extension	2/67	39/18800	0.00851583	0.0760216	0.0577994	NRP1/FN1	2
BP	GO:0071634	regulation of transforming growth factor beta production	2/67	39/18800	0.00851583	0.0760216	0.0577994	FN1/THBS1	2
BP	GO:1901998	toxin transport	2/67	39/18800	0.00851583	0.0760216	0.0577994	NRP1/ANTXR1	2
BP	GO:0048705	skeletal system morphogenesis	4/67	228/18800	0.00889656	0.0785731	0.0597393	COL3A1/COL1A1/GREM1/COMP	4
BP	GO:0001914	regulation of T cell mediated cytotoxicity	2/67	40/18800	0.00894357	0.0785731	0.0597393	PTPRC/AZGP1	2
BP	GO:0001953	negative regulation of cell-matrix adhesion	2/67	40/18800	0.00894357	0.0785731	0.0597393	JAG1/THBS1	2
BP	GO:0090100	positive regulation of transmembrane receptor protein serine/threonine kinase signaling pathway	3/67	120/18800	0.00902965	0.0785731	0.0597393	INHBA/SULF1/THBS1	3
BP	GO:0071356	cellular response to tumor necrosis factor	4/67	229/18800	0.00903086	0.0785731	0.0597393	COL1A1/ZFP36L2/ZNF675/THBS1	4
BP	GO:0030282	bone mineralization	3/67	121/18800	0.00923595	0.0799516	0.0607874	ASPN/GREM1/COMP	3
BP	GO:0021879	forebrain neuron differentiation	2/67	41/18800	0.00938074	0.0801422	0.0609323	NRP1/INHBA	2
BP	GO:0002274	myeloid leukocyte activation	4/67	232/18800	0.00944172	0.0801422	0.0609323	PTPRC/FN1/THBS1/MT1G	4
BP	GO:0010811	positive regulation of cell-substrate adhesion	3/67	122/18800	0.009445	0.0801422	0.0609323	NRP1/COL8A1/FN1	3
BP	GO:0048593	camera-type eye morphogenesis	3/67	122/18800	0.009445	0.0801422	0.0609323	COL8A1/JAG1/RORB	3
BP	GO:0042742	defense response to bacterium	5/67	364/18800	0.00958899	0.0809632	0.0615565	MPEG1/IGHV4-4/IGHV4-34/IGHV5-51/LYZ	5
BP	GO:0031670	cellular response to nutrient	2/67	42/18800	0.0098273	0.0821658	0.0624708	COL1A1/POSTN	2
BP	GO:0031952	regulation of protein autophosphorylation	2/67	42/18800	0.0098273	0.0821658	0.0624708	PTPRC/GREM1	2
BP	GO:0001709	cell fate determination	2/67	43/18800	0.0102832	0.0849168	0.0645625	JAG1/MESP1	2
BP	GO:0071364	cellular response to epidermal growth factor stimulus	2/67	43/18800	0.0102832	0.0849168	0.0645625	COL1A1/ZFP36L2	2
BP	GO:0003206	cardiac chamber morphogenesis	3/67	126/18800	0.0103088	0.0849168	0.0645625	NRP1/JAG1/MESP1	3
BP	GO:0051251	positive regulation of lymphocyte activation	5/67	371/18800	0.0103545	0.0849168	0.0645625	PTPRC/NFKBIZ/IGHV4-4/IGHV4-34/IGHV5-51	5
BP	GO:0001101	response to acid chemical	3/67	129/18800	0.0109859	0.0892408	0.0678499	COL4A1/COL3A1/COL1A1	3
BP	GO:2000027	regulation of animal organ morphogenesis	3/67	129/18800	0.0109859	0.0892408	0.0678499	MESP1/SULF1/GREM1	3
BP	GO:0030168	platelet activation	3/67	130/18800	0.0112172	0.089467	0.0680219	COL3A1/FN1/COMP	3
BP	GO:0042476	odontogenesis	3/67	130/18800	0.0112172	0.089467	0.0680219	INHBA/COL1A1/ASPN	3
BP	GO:0002920	regulation of humoral immune response	2/67	45/18800	0.0112225	0.089467	0.0680219	PTPRC/A2M	2
BP	GO:2000273	positive regulation of signaling receptor activity	2/67	45/18800	0.0112225	0.089467	0.0680219	NRP1/GREM1	2
BP	GO:0042326	negative regulation of phosphorylation	5/67	382/18800	0.0116409	0.0916159	0.0696558	IGFBP3/INHBA/PTPRC/ZNF675/GREM1	5
BP	GO:0050878	regulation of body fluid levels	5/67	382/18800	0.0116409	0.0916159	0.0696558	COL3A1/FN1/F13A1/THBS1/COMP	5
BP	GO:0061383	trabecula morphogenesis	2/67	46/18800	0.0117059	0.0916159	0.0696558	COL1A1/GREM1	2
BP	GO:0085029	extracellular matrix assembly	2/67	46/18800	0.0117059	0.0916159	0.0696558	ANTXR1/COL3A1	2
BP	GO:0034612	response to tumor necrosis factor	4/67	249/18800	0.0120009	0.093498	0.0710868	COL1A1/ZFP36L2/ZNF675/THBS1	4
BP	GO:2001235	positive regulation of apoptotic signaling pathway	3/67	134/18800	0.0121705	0.0941795	0.0716049	INHBA/PTPRC/THBS1	3
BP	GO:0070849	response to epidermal growth factor	2/67	47/18800	0.0121983	0.0941795	0.0716049	COL1A1/ZFP36L2	2
BP	GO:0045667	regulation of osteoblast differentiation	3/67	136/18800	0.0126641	0.09547	0.0725861	JAG1/RORB/GREM1	3
BP	GO:0006953	acute-phase response	2/67	48/18800	0.0126996	0.09547	0.0725861	FN1/A2M	2
BP	GO:0035850	epithelial cell differentiation involved in kidney development	2/67	48/18800	0.0126996	0.09547	0.0725861	JAG1/GREM1	2
BP	GO:0045747	positive regulation of Notch signaling pathway	2/67	48/18800	0.0126996	0.09547	0.0725861	JAG1/MESP1	2
BP	GO:0048483	autonomic nervous system development	2/67	48/18800	0.0126996	0.09547	0.0725861	NRP1/FN1	2
BP	GO:0060976	coronary vasculature development	2/67	48/18800	0.0126996	0.09547	0.0725861	NRP1/MESP1	2
BP	GO:0007266	Rho protein signal transduction	3/67	138/18800	0.013169	0.0971748	0.0738822	NRP1/ARHGAP5/COL3A1	3
BP	GO:0002762	negative regulation of myeloid leukocyte differentiation	2/67	49/18800	0.0132099	0.0971748	0.0738822	INHBA/ZNF675	2
BP	GO:0022602	ovulation cycle process	2/67	49/18800	0.0132099	0.0971748	0.0738822	INHBA/A2M	2
BP	GO:0030850	prostate gland development	2/67	49/18800	0.0132099	0.0971748	0.0738822	SULF1/ALOX15B	2
BP	GO:1900047	negative regulation of hemostasis	2/67	49/18800	0.0132099	0.0971748	0.0738822	THBS1/COMP	2
BP	GO:0001913	T cell mediated cytotoxicity	2/67	50/18800	0.0137289	0.100134	0.0761318	PTPRC/AZGP1	2
BP	GO:0021872	forebrain generation of neurons	2/67	50/18800	0.0137289	0.100134	0.0761318	NRP1/INHBA	2
BP	GO:0030183	B cell differentiation	3/67	142/18800	0.0142132	0.102673	0.0780623	INHBA/PTPRC/ZFP36L2	3
BP	GO:0045668	negative regulation of osteoblast differentiation	2/67	51/18800	0.0142568	0.102673	0.0780623	RORB/GREM1	2
BP	GO:0060688	regulation of morphogenesis of a branching structure	2/67	51/18800	0.0142568	0.102673	0.0780623	SULF1/GREM1	2
BP	GO:0045165	cell fate commitment	4/67	266/18800	0.014969	0.107351	0.081619	NOTCH3/NRP1/JAG1/MESP1	4
BP	GO:0010718	positive regulation of epithelial to mesenchymal transition	2/67	53/18800	0.0153384	0.109542	0.0832849	JAG1/COL1A1	2
BP	GO:0060041	retina development in camera-type eye	3/67	149/18800	0.0161511	0.114867	0.0873335	COL4A1/NRP1/RORB	3
BP	GO:0007584	response to nutrient	3/67	150/18800	0.0164394	0.115956	0.0881612	COL1A1/POSTN/A2M	3
BP	GO:0098754	detoxification	3/67	150/18800	0.0164394	0.115956	0.0881612	MT1F/MT1G/MT1M	3
BP	GO:0050808	synapse organization	5/67	419/18800	0.0167616	0.117744	0.0895208	THBS2/COL4A1/NRP1/CLSTN2/LRRN1	5
BP	GO:0035051	cardiocyte differentiation	3/67	153/18800	0.0173219	0.120202	0.0913895	JAG1/MESP1/GREM1	3
BP	GO:0048754	branching morphogenesis of an epithelial tube	3/67	153/18800	0.0173219	0.120202	0.0913895	COL4A1/NRP1/GREM1	3
BP	GO:0051147	regulation of muscle cell differentiation	3/67	153/18800	0.0173219	0.120202	0.0913895	MESP1/ATP11A/GREM1	3
BP	GO:0048592	eye morphogenesis	3/67	154/18800	0.0176219	0.12179	0.0925972	COL8A1/JAG1/RORB	3
BP	GO:0001912	positive regulation of leukocyte mediated cytotoxicity	2/67	58/18800	0.0181912	0.124222	0.094446	PTPRC/AZGP1	2
BP	GO:0048010	vascular endothelial growth factor receptor signaling pathway	2/67	58/18800	0.0181912	0.124222	0.094446	NRP1/SULF1	2
BP	GO:0061005	cell differentiation involved in kidney development	2/67	58/18800	0.0181912	0.124222	0.094446	JAG1/GREM1	2
BP	GO:0032102	negative regulation of response to external stimulus	5/67	429/18800	0.0183677	0.124807	0.0948914	NRP1/PTPRC/A2M/THBS1/GREM1	5
BP	GO:0030856	regulation of epithelial cell differentiation	3/67	157/18800	0.0185392	0.124807	0.0948914	JAG1/MESP1/ALOX15B	3
BP	GO:0031960	response to corticosteroid	3/67	157/18800	0.0185392	0.124807	0.0948914	COL1A1/ZFP36L2/A2M	3
BP	GO:0048732	gland development	5/67	431/18800	0.0187007	0.124807	0.0948914	NRP1/ARHGAP5/MESP1/SULF1/ALOX15B	5
BP	GO:0001755	neural crest cell migration	2/67	59/18800	0.0187867	0.124807	0.0948914	NRP1/FN1	2
BP	GO:0002711	positive regulation of T cell mediated immunity	2/67	59/18800	0.0187867	0.124807	0.0948914	PTPRC/AZGP1	2
BP	GO:0045599	negative regulation of fat cell differentiation	2/67	59/18800	0.0187867	0.124807	0.0948914	JAG1/ZFP36L2	2
BP	GO:1903131	mononuclear cell differentiation	5/67	433/18800	0.0190377	0.125987	0.0957883	INHBA/PTPRC/ZFP36L2/NFKBIZ/MT1G	5
BP	GO:0001837	epithelial to mesenchymal transition	3/67	162/18800	0.0201263	0.131888	0.100275	JAG1/COL1A1/GREM1	3
BP	GO:0030509	BMP signaling pathway	3/67	162/18800	0.0201263	0.131888	0.100275	SULF1/GREM1/COMP	3
BP	GO:0045936	negative regulation of phosphate metabolic process	5/67	440/18800	0.0202489	0.131888	0.100275	IGFBP3/INHBA/PTPRC/ZNF675/GREM1	5
BP	GO:0051960	regulation of nervous system development	5/67	440/18800	0.0202489	0.131888	0.100275	THBS2/NRP1/FN1/CLSTN2/LRRN1	5
BP	GO:0010563	negative regulation of phosphorus metabolic process	5/67	441/18800	0.0204259	0.131888	0.100275	IGFBP3/INHBA/PTPRC/ZNF675/GREM1	5
BP	GO:0035904	aorta development	2/67	62/18800	0.0206219	0.131888	0.100275	COL3A1/JAG1	2
BP	GO:0043030	regulation of macrophage activation	2/67	62/18800	0.0206219	0.131888	0.100275	PTPRC/THBS1	2
BP	GO:0060393	regulation of pathway-restricted SMAD protein phosphorylation	2/67	62/18800	0.0206219	0.131888	0.100275	INHBA/GREM1	2
BP	GO:2000736	regulation of stem cell differentiation	2/67	62/18800	0.0206219	0.131888	0.100275	JAG1/ZFP36L2	2
BP	GO:0001764	neuron migration	3/67	164/18800	0.0207816	0.132415	0.100675	NRP1/COL3A1/TUBB2A	3
BP	GO:0003205	cardiac chamber development	3/67	167/18800	0.0217863	0.138303	0.105152	NRP1/JAG1/MESP1	3
BP	GO:0030858	positive regulation of epithelial cell differentiation	2/67	65/18800	0.0225289	0.140929	0.107149	MESP1/ALOX15B	2
BP	GO:0031343	positive regulation of cell killing	2/67	65/18800	0.0225289	0.140929	0.107149	PTPRC/AZGP1	2
BP	GO:0048645	animal organ formation	2/67	65/18800	0.0225289	0.140929	0.107149	MESP1/SULF1	2
BP	GO:1905330	regulation of morphogenesis of an epithelium	2/67	65/18800	0.0225289	0.140929	0.107149	SULF1/GREM1	2
BP	GO:0048660	regulation of smooth muscle cell proliferation	3/67	170/18800	0.0228174	0.142214	0.108126	IGFBP3/NOTCH3/THBS1	3
BP	GO:0060389	pathway-restricted SMAD protein phosphorylation	2/67	66/18800	0.0231802	0.143953	0.109447	INHBA/GREM1	2
BP	GO:0007162	negative regulation of cell adhesion	4/67	305/18800	0.023425	0.144598	0.109938	JAG1/COL1A1/PTPRC/THBS1	4
BP	GO:0071300	cellular response to retinoic acid	2/67	67/18800	0.0238393	0.144598	0.109938	COL1A1/RORB	2
BP	GO:1901224	positive regulation of NIK/NF-kappaB signaling	2/67	67/18800	0.0238393	0.144598	0.109938	NFAT5/GREM1	2
BP	GO:0002822	regulation of adaptive immune response based on somatic recombination of immune receptors built from immunoglobulin superfamily domains	3/67	173/18800	0.0238747	0.144598	0.109938	PTPRC/NFKBIZ/AZGP1	3
BP	GO:0048659	smooth muscle cell proliferation	3/67	173/18800	0.0238747	0.144598	0.109938	IGFBP3/NOTCH3/THBS1	3
BP	GO:0071772	response to BMP	3/67	173/18800	0.0238747	0.144598	0.109938	SULF1/GREM1/COMP	3
BP	GO:0071773	cellular response to BMP stimulus	3/67	173/18800	0.0238747	0.144598	0.109938	SULF1/GREM1/COMP	3
BP	GO:0048771	tissue remodeling	3/67	174/18800	0.024233	0.146251	0.111195	JAG1/ZNF675/GREM1	3
BP	GO:1900046	regulation of hemostasis	2/67	68/18800	0.024506	0.14738	0.112053	THBS1/COMP	2
BP	GO:0043534	blood vessel endothelial cell migration	3/67	175/18800	0.0245942	0.147393	0.112063	NRP1/THBS1/GREM1	3
BP	GO:0046635	positive regulation of alpha-beta T cell activation	2/67	69/18800	0.0251803	0.149167	0.113412	PTPRC/NFKBIZ	2
BP	GO:0070527	platelet aggregation	2/67	69/18800	0.0251803	0.149167	0.113412	FN1/COMP	2
BP	GO:0002440	production of molecular mediator of immune response	4/67	312/18800	0.025196	0.149167	0.113412	PTPRC/IGLV3-25/IGLV1-44/IGKV4-1	4
BP	GO:0048736	appendage development	3/67	177/18800	0.0253254	0.149167	0.113412	COL3A1/GREM1/COMP	3
BP	GO:0060173	limb development	3/67	177/18800	0.0253254	0.149167	0.113412	COL3A1/GREM1/COMP	3
BP	GO:0001936	regulation of endothelial cell proliferation	3/67	178/18800	0.0256953	0.150437	0.114378	NRP1/SULF1/THBS1	3
BP	GO:0090287	regulation of cellular response to growth factor stimulus	4/67	314/18800	0.0257165	0.150437	0.114378	ASPN/SULF1/THBS1/GREM1	4
BP	GO:0042698	ovulation cycle	2/67	70/18800	0.0258622	0.150775	0.114634	INHBA/A2M	2
BP	GO:0050777	negative regulation of immune response	3/67	179/18800	0.0260682	0.151461	0.115156	COL3A1/PTPRC/A2M	3
BP	GO:0007416	synapse assembly	3/67	180/18800	0.026444	0.153125	0.116421	THBS2/CLSTN2/LRRN1	3
BP	GO:0060411	cardiac septum morphogenesis	2/67	71/18800	0.0265515	0.15323	0.116501	NRP1/JAG1	2
BP	GO:0003208	cardiac ventricle morphogenesis	2/67	72/18800	0.0272483	0.156199	0.118759	JAG1/MESP1	2
BP	GO:0045665	negative regulation of neuron differentiation	2/67	72/18800	0.0272483	0.156199	0.118759	NOTCH3/JAG1	2
BP	GO:0043405	regulation of MAP kinase activity	3/67	183/18800	0.0275889	0.156581	0.119049	PTPRC/ZNF675/THBS1	3
BP	GO:0045766	positive regulation of angiogenesis	3/67	183/18800	0.0275889	0.156581	0.119049	NRP1/THBS1/GREM1	3
BP	GO:1904018	positive regulation of vasculature development	3/67	183/18800	0.0275889	0.156581	0.119049	NRP1/THBS1/GREM1	3
BP	GO:0001707	mesoderm formation	2/67	73/18800	0.0279524	0.1576	0.119824	INHBA/MESP1	2
BP	GO:0051145	smooth muscle cell differentiation	2/67	73/18800	0.0279524	0.1576	0.119824	MESP1/COMP	2
BP	GO:0001667	ameboidal-type cell migration	5/67	480/18800	0.0281444	0.158162	0.120251	NRP1/FN1/MESP1/THBS1/GREM1	5
BP	GO:0001906	cell killing	3/67	185/18800	0.0283668	0.158504	0.120511	PTPRC/AZGP1/LYZ	3
BP	GO:0002764	immune response-regulating signaling pathway	5/67	482/18800	0.028584	0.158504	0.120511	PTPRC/NFKBIZ/IGHV4-4/IGHV4-34/IGHV5-51	5
BP	GO:0009880	embryonic pattern specification	2/67	74/18800	0.0286639	0.158504	0.120511	NRP1/MESP1	2
BP	GO:0035924	cellular response to vascular endothelial growth factor stimulus	2/67	74/18800	0.0286639	0.158504	0.120511	NRP1/MT1G	2
BP	GO:0002040	sprouting angiogenesis	3/67	186/18800	0.02876	0.158504	0.120511	NRP1/THBS1/GREM1	3
BP	GO:0030308	negative regulation of cell growth	3/67	186/18800	0.02876	0.158504	0.120511	NRP1/INHBA/GREM1	3
BP	GO:0043536	positive regulation of blood vessel endothelial cell migration	2/67	75/18800	0.0293826	0.160819	0.122271	NRP1/THBS1	2
BP	GO:0048332	mesoderm morphogenesis	2/67	75/18800	0.0293826	0.160819	0.122271	INHBA/MESP1	2
BP	GO:0060562	epithelial tube morphogenesis	4/67	328/18800	0.0295424	0.160819	0.122271	COL4A1/NRP1/MESP1/GREM1	4
BP	GO:0002819	regulation of adaptive immune response	3/67	188/18800	0.0295553	0.160819	0.122271	PTPRC/NFKBIZ/AZGP1	3
BP	GO:0001937	negative regulation of endothelial cell proliferation	2/67	76/18800	0.0301084	0.162172	0.1233	SULF1/THBS1	2
BP	GO:0061333	renal tubule morphogenesis	2/67	76/18800	0.0301084	0.162172	0.1233	COL4A1/GREM1	2
BP	GO:0048545	response to steroid hormone	4/67	330/18800	0.0301152	0.162172	0.1233	COL1A1/ZFP36L2/A2M/THBS1	4
BP	GO:0050731	positive regulation of peptidyl-tyrosine phosphorylation	3/67	190/18800	0.0303622	0.162172	0.1233	NRP1/PTPRC/GREM1	3
BP	GO:1901654	response to ketone	3/67	190/18800	0.0303622	0.162172	0.1233	POSTN/A2M/THBS1	3
BP	GO:0071248	cellular response to metal ion	3/67	191/18800	0.03077	0.162172	0.1233	MT1F/MT1G/MT1M	3
BP	GO:0050772	positive regulation of axonogenesis	2/67	77/18800	0.0308414	0.162172	0.1233	NRP1/FN1	2
BP	GO:0072503	cellular divalent inorganic cation homeostasis	5/67	494/18800	0.0313138	0.162172	0.1233	PTPRC/MT1F/MT1G/CACNA1D/MT1M	5
BP	GO:0070371	ERK1 and ERK2 cascade	4/67	335/18800	0.0315759	0.162172	0.1233	NRP1/PTPRC/ZFP36L2/FN1	4
BP	GO:0033077	T cell differentiation in thymus	2/67	78/18800	0.0315814	0.162172	0.1233	PTPRC/ZFP36L2	2
BP	GO:0090049	regulation of cell migration involved in sprouting angiogenesis	2/67	78/18800	0.0315814	0.162172	0.1233	NRP1/THBS1	2
BP	GO:0030111	regulation of Wnt signaling pathway	4/67	336/18800	0.031873	0.162172	0.1233	COL1A1/MESP1/SULF1/GREM1	4
BP	GO:0001935	endothelial cell proliferation	3/67	194/18800	0.0320108	0.162172	0.1233	NRP1/SULF1/THBS1	3
BP	GO:0001895	retina homeostasis	2/67	80/18800	0.0330825	0.162172	0.1233	AZGP1/LYZ	2
BP	GO:0003151	outflow tract morphogenesis	2/67	80/18800	0.0330825	0.162172	0.1233	NRP1/JAG1	2
BP	GO:0001933	negative regulation of protein phosphorylation	4/67	341/18800	0.0333832	0.162172	0.1233	IGFBP3/PTPRC/ZNF675/GREM1	4
BP	GO:0021675	nerve development	2/67	81/18800	0.0338434	0.162172	0.1233	NRP1/SULF1	2
BP	GO:0030500	regulation of bone mineralization	2/67	81/18800	0.0338434	0.162172	0.1233	GREM1/COMP	2
BP	GO:0045445	myoblast differentiation	2/67	81/18800	0.0338434	0.162172	0.1233	IGFBP3/JAG1	2
BP	GO:0048144	fibroblast proliferation	2/67	81/18800	0.0338434	0.162172	0.1233	COL3A1/FN1	2
BP	GO:0001915	negative regulation of T cell mediated cytotoxicity	1/67	10/18800	0.0350804	0.162172	0.1233	PTPRC	1
BP	GO:0003129	heart induction	1/67	10/18800	0.0350804	0.162172	0.1233	MESP1	1
BP	GO:0003211	cardiac ventricle formation	1/67	10/18800	0.0350804	0.162172	0.1233	MESP1	1
BP	GO:0006702	androgen biosynthetic process	1/67	10/18800	0.0350804	0.162172	0.1233	HSD17B6	1
BP	GO:0010749	regulation of nitric oxide mediated signal transduction	1/67	10/18800	0.0350804	0.162172	0.1233	THBS1	1
BP	GO:0015911	long-chain fatty acid import across plasma membrane	1/67	10/18800	0.0350804	0.162172	0.1233	THBS1	1
BP	GO:0021562	vestibulocochlear nerve development	1/67	10/18800	0.0350804	0.162172	0.1233	NRP1	1
BP	GO:0021979	hypothalamus cell differentiation	1/67	10/18800	0.0350804	0.162172	0.1233	NRP1	1
BP	GO:0033197	response to vitamin E	1/67	10/18800	0.0350804	0.162172	0.1233	COL1A1	1
BP	GO:0035860	glial cell-derived neurotrophic factor receptor signaling pathway	1/67	10/18800	0.0350804	0.162172	0.1233	SULF1	1
BP	GO:0048263	determination of dorsal identity	1/67	10/18800	0.0350804	0.162172	0.1233	GREM1	1
BP	GO:0048304	positive regulation of isotype switching to IgG isotypes	1/67	10/18800	0.0350804	0.162172	0.1233	PTPRC	1
BP	GO:0051918	negative regulation of fibrinolysis	1/67	10/18800	0.0350804	0.162172	0.1233	THBS1	1
BP	GO:0060368	regulation of Fc receptor mediated stimulatory signaling pathway	1/67	10/18800	0.0350804	0.162172	0.1233	PTPRC	1
BP	GO:0060920	cardiac pacemaker cell differentiation	1/67	10/18800	0.0350804	0.162172	0.1233	MESP1	1
BP	GO:0060947	cardiac vascular smooth muscle cell differentiation	1/67	10/18800	0.0350804	0.162172	0.1233	MESP1	1
BP	GO:0072070	loop of Henle development	1/67	10/18800	0.0350804	0.162172	0.1233	JAG1	1
BP	GO:0140059	dendrite arborization	1/67	10/18800	0.0350804	0.162172	0.1233	NRP1	1
BP	GO:1902946	protein localization to early endosome	1/67	10/18800	0.0350804	0.162172	0.1233	NRP1	1
BP	GO:2000659	regulation of interleukin-1-mediated signaling pathway	1/67	10/18800	0.0350804	0.162172	0.1233	ZNF675	1
BP	GO:0014910	regulation of smooth muscle cell migration	2/67	83/18800	0.0353857	0.162172	0.1233	IGFBP3/NRP1	2
BP	GO:0033273	response to vitamin	2/67	83/18800	0.0353857	0.162172	0.1233	COL1A1/POSTN	2
BP	GO:0006936	muscle contraction	4/67	349/18800	0.035886	0.162172	0.1233	SULF1/CACNA1D/MYBPC1/COMP	4
BP	GO:0010038	response to metal ion	4/67	351/18800	0.0365284	0.162172	0.1233	MT1F/THBS1/MT1G/MT1M	4
BP	GO:0001910	regulation of leukocyte mediated cytotoxicity	2/67	85/18800	0.0369548	0.162172	0.1233	PTPRC/AZGP1	2
BP	GO:0008543	fibroblast growth factor receptor signaling pathway	2/67	85/18800	0.0369548	0.162172	0.1233	SULF1/THBS1	2
BP	GO:0002697	regulation of immune effector process	4/67	353/18800	0.0371774	0.162172	0.1233	PTPRC/NFKBIZ/AZGP1/A2M	4
BP	GO:0008544	epidermis development	4/67	355/18800	0.037833	0.162172	0.1233	INHBA/JAG1/LAMA3/ALOX15B	4
BP	GO:0045637	regulation of myeloid cell differentiation	3/67	208/18800	0.0381439	0.162172	0.1233	INHBA/JAG1/ZNF675	3
BP	GO:0001886	endothelial cell morphogenesis	1/67	11/18800	0.0385211	0.162172	0.1233	COL15A1	1
BP	GO:0002604	regulation of dendritic cell antigen processing and presentation	1/67	11/18800	0.0385211	0.162172	0.1233	THBS1	1
BP	GO:0003139	secondary heart field specification	1/67	11/18800	0.0385211	0.162172	0.1233	MESP1	1
BP	GO:0003163	sinoatrial node development	1/67	11/18800	0.0385211	0.162172	0.1233	MESP1	1
BP	GO:0010454	negative regulation of cell fate commitment	1/67	11/18800	0.0385211	0.162172	0.1233	MESP1	1
BP	GO:0014831	gastro-intestinal system smooth muscle contraction	1/67	11/18800	0.0385211	0.162172	0.1233	SULF1	1
BP	GO:0019372	lipoxygenase pathway	1/67	11/18800	0.0385211	0.162172	0.1233	ALOX15B	1
BP	GO:0021561	facial nerve development	1/67	11/18800	0.0385211	0.162172	0.1233	NRP1	1
BP	GO:0021604	cranial nerve structural organization	1/67	11/18800	0.0385211	0.162172	0.1233	NRP1	1
BP	GO:0021610	facial nerve morphogenesis	1/67	11/18800	0.0385211	0.162172	0.1233	NRP1	1
BP	GO:0032276	regulation of gonadotropin secretion	1/67	11/18800	0.0385211	0.162172	0.1233	INHBA	1
BP	GO:0032525	somite rostral/caudal axis specification	1/67	11/18800	0.0385211	0.162172	0.1233	MESP1	1
BP	GO:0032836	glomerular basement membrane development	1/67	11/18800	0.0385211	0.162172	0.1233	SULF1	1
BP	GO:0035581	sequestering of extracellular ligand from receptor	1/67	11/18800	0.0385211	0.162172	0.1233	GREM1	1
BP	GO:0042447	hormone catabolic process	1/67	11/18800	0.0385211	0.162172	0.1233	HSD17B6	1
BP	GO:0042670	retinal cone cell differentiation	1/67	11/18800	0.0385211	0.162172	0.1233	RORB	1
BP	GO:0043589	skin morphogenesis	1/67	11/18800	0.0385211	0.162172	0.1233	COL1A1	1
BP	GO:0045060	negative thymic T cell selection	1/67	11/18800	0.0385211	0.162172	0.1233	PTPRC	1
BP	GO:0046549	retinal cone cell development	1/67	11/18800	0.0385211	0.162172	0.1233	RORB	1
BP	GO:0046643	regulation of gamma-delta T cell activation	1/67	11/18800	0.0385211	0.162172	0.1233	PTPRC	1
BP	GO:0048103	somatic stem cell division	1/67	11/18800	0.0385211	0.162172	0.1233	ZFP36L2	1
BP	GO:0048251	elastic fiber assembly	1/67	11/18800	0.0385211	0.162172	0.1233	COL3A1	1
BP	GO:0048262	determination of dorsal/ventral asymmetry	1/67	11/18800	0.0385211	0.162172	0.1233	GREM1	1
BP	GO:0051673	membrane disruption in another organism	1/67	11/18800	0.0385211	0.162172	0.1233	MPEG1	1
BP	GO:0060221	retinal rod cell differentiation	1/67	11/18800	0.0385211	0.162172	0.1233	RORB	1
BP	GO:0060601	lateral sprouting from an epithelium	1/67	11/18800	0.0385211	0.162172	0.1233	SULF1	1
BP	GO:0060623	regulation of chromosome condensation	1/67	11/18800	0.0385211	0.162172	0.1233	SMC4	1
BP	GO:0060837	blood vessel endothelial cell differentiation	1/67	11/18800	0.0385211	0.162172	0.1233	NRP1	1
BP	GO:0061314	Notch signaling involved in heart development	1/67	11/18800	0.0385211	0.162172	0.1233	JAG1	1
BP	GO:0071679	commissural neuron axon guidance	1/67	11/18800	0.0385211	0.162172	0.1233	NRP1	1
BP	GO:0072017	distal tubule development	1/67	11/18800	0.0385211	0.162172	0.1233	JAG1	1
BP	GO:0086070	SA node cell to atrial cardiac muscle cell communication	1/67	11/18800	0.0385211	0.162172	0.1233	CACNA1D	1
BP	GO:0090527	actin filament reorganization	1/67	11/18800	0.0385211	0.162172	0.1233	HMCN1	1
BP	GO:0097084	vascular associated smooth muscle cell development	1/67	11/18800	0.0385211	0.162172	0.1233	COMP	1
BP	GO:0099624	atrial cardiac muscle cell membrane repolarization	1/67	11/18800	0.0385211	0.162172	0.1233	CACNA1D	1
BP	GO:1902667	regulation of axon guidance	1/67	11/18800	0.0385211	0.162172	0.1233	NRP1	1
BP	GO:1905050	positive regulation of metallopeptidase activity	1/67	11/18800	0.0385211	0.162172	0.1233	ANTXR1	1
BP	GO:2000826	regulation of heart morphogenesis	1/67	11/18800	0.0385211	0.162172	0.1233	MESP1	1
BP	GO:2001223	negative regulation of neuron migration	1/67	11/18800	0.0385211	0.162172	0.1233	COL3A1	1
BP	GO:2001241	positive regulation of extrinsic apoptotic signaling pathway in absence of ligand	1/67	11/18800	0.0385211	0.162172	0.1233	INHBA	1
BP	GO:0001960	negative regulation of cytokine-mediated signaling pathway	2/67	87/18800	0.0385504	0.162172	0.1233	PTPRC/ZNF675	2
BP	GO:0035023	regulation of Rho protein signal transduction	2/67	87/18800	0.0385504	0.162172	0.1233	NRP1/COL3A1	2
BP	GO:0050829	defense response to Gram-negative bacterium	2/67	87/18800	0.0385504	0.162172	0.1233	MPEG1/LYZ	2
BP	GO:0050807	regulation of synapse organization	3/67	209/18800	0.0386034	0.162172	0.1233	THBS2/CLSTN2/LRRN1	3
BP	GO:0002573	myeloid leukocyte differentiation	3/67	210/18800	0.0390658	0.163714	0.124472	INHBA/ZNF675/MT1G	3
BP	GO:0002709	regulation of T cell mediated immunity	2/67	88/18800	0.039358	0.164135	0.124792	PTPRC/AZGP1	2
BP	GO:0046849	bone remodeling	2/67	88/18800	0.039358	0.164135	0.124792	ZNF675/GREM1	2
BP	GO:0001818	negative regulation of cytokine production	4/67	363/18800	0.0405225	0.165291	0.125671	INHBA/PTPRC/FN1/THBS1	4
BP	GO:0061097	regulation of protein tyrosine kinase activity	2/67	90/18800	0.0409924	0.165291	0.125671	PTPRC/GREM1	2
BP	GO:0050803	regulation of synapse structure or activity	3/67	215/18800	0.0414202	0.165291	0.125671	THBS2/CLSTN2/LRRN1	3
BP	GO:0014909	smooth muscle cell migration	2/67	91/18800	0.0418191	0.165291	0.125671	IGFBP3/NRP1	2
BP	GO:0045638	negative regulation of myeloid cell differentiation	2/67	91/18800	0.0418191	0.165291	0.125671	INHBA/ZNF675	2
BP	GO:0072080	nephron tubule development	2/67	91/18800	0.0418191	0.165291	0.125671	JAG1/GREM1	2
BP	GO:0001867	complement activation, lectin pathway	1/67	12/18800	0.0419496	0.165291	0.125671	A2M	1
BP	GO:0003306	Wnt signaling pathway involved in heart development	1/67	12/18800	0.0419496	0.165291	0.125671	MESP1	1
BP	GO:0003337	mesenchymal to epithelial transition involved in metanephros morphogenesis	1/67	12/18800	0.0419496	0.165291	0.125671	GREM1	1
BP	GO:0007501	mesodermal cell fate specification	1/67	12/18800	0.0419496	0.165291	0.125671	MESP1	1
BP	GO:0021559	trigeminal nerve development	1/67	12/18800	0.0419496	0.165291	0.125671	NRP1	1
BP	GO:0031953	negative regulation of protein autophosphorylation	1/67	12/18800	0.0419496	0.165291	0.125671	PTPRC	1
BP	GO:0032908	regulation of transforming growth factor beta1 production	1/67	12/18800	0.0419496	0.165291	0.125671	THBS1	1
BP	GO:0043383	negative T cell selection	1/67	12/18800	0.0419496	0.165291	0.125671	PTPRC	1
BP	GO:0045602	negative regulation of endothelial cell differentiation	1/67	12/18800	0.0419496	0.165291	0.125671	JAG1	1
BP	GO:0045916	negative regulation of complement activation	1/67	12/18800	0.0419496	0.165291	0.125671	A2M	1
BP	GO:0060394	negative regulation of pathway-restricted SMAD protein phosphorylation	1/67	12/18800	0.0419496	0.165291	0.125671	GREM1	1
BP	GO:0061309	cardiac neural crest cell development involved in outflow tract morphogenesis	1/67	12/18800	0.0419496	0.165291	0.125671	JAG1	1
BP	GO:0070170	regulation of tooth mineralization	1/67	12/18800	0.0419496	0.165291	0.125671	ASPN	1
BP	GO:0071372	cellular response to follicle-stimulating hormone stimulus	1/67	12/18800	0.0419496	0.165291	0.125671	INHBA	1
BP	GO:0071635	negative regulation of transforming growth factor beta production	1/67	12/18800	0.0419496	0.165291	0.125671	FN1	1
BP	GO:0072015	glomerular visceral epithelial cell development	1/67	12/18800	0.0419496	0.165291	0.125671	JAG1	1
BP	GO:0072148	epithelial cell fate commitment	1/67	12/18800	0.0419496	0.165291	0.125671	NRP1	1
BP	GO:2000727	positive regulation of cardiac muscle cell differentiation	1/67	12/18800	0.0419496	0.165291	0.125671	GREM1	1
BP	GO:0007601	visual perception	3/67	217/18800	0.0423818	0.166611	0.126675	HMCN1/COL1A1/RORB	3
BP	GO:0060761	negative regulation of response to cytokine stimulus	2/67	92/18800	0.0426521	0.16729	0.127191	PTPRC/ZNF675	2
BP	GO:2001233	regulation of apoptotic signaling pathway	4/67	370/18800	0.0429636	0.168127	0.127827	NRP1/INHBA/PTPRC/THBS1	4
BP	GO:0030516	regulation of axon extension	2/67	93/18800	0.0434914	0.169419	0.128809	NRP1/FN1	2
BP	GO:0034109	homotypic cell-cell adhesion	2/67	93/18800	0.0434914	0.169419	0.128809	FN1/COMP	2
BP	GO:0045582	positive regulation of T cell differentiation	2/67	94/18800	0.0443368	0.170148	0.129364	PTPRC/NFKBIZ	2
BP	GO:0050953	sensory perception of light stimulus	3/67	221/18800	0.0443385	0.170148	0.129364	HMCN1/COL1A1/RORB	3
BP	GO:0071241	cellular response to inorganic substance	3/67	221/18800	0.0443385	0.170148	0.129364	MT1F/MT1G/MT1M	3
BP	GO:0030900	forebrain development	4/67	376/18800	0.0451211	0.170148	0.129364	NOTCH3/NRP1/INHBA/COL3A1	4
BP	GO:0048661	positive regulation of smooth muscle cell proliferation	2/67	95/18800	0.0451884	0.170148	0.129364	NOTCH3/THBS1	2
BP	GO:0033689	negative regulation of osteoblast proliferation	1/67	13/18800	0.0453661	0.170148	0.129364	GREM1	1
BP	GO:0042492	gamma-delta T cell differentiation	1/67	13/18800	0.0453661	0.170148	0.129364	PTPRC	1
BP	GO:0042541	hemoglobin biosynthetic process	1/67	13/18800	0.0453661	0.170148	0.129364	INHBA	1
BP	GO:0042659	regulation of cell fate specification	1/67	13/18800	0.0453661	0.170148	0.129364	MESP1	1
BP	GO:0048012	hepatocyte growth factor receptor signaling pathway	1/67	13/18800	0.0453661	0.170148	0.129364	NRP1	1
BP	GO:0061029	eyelid development in camera-type eye	1/67	13/18800	0.0453661	0.170148	0.129364	INHBA	1
BP	GO:0071696	ectodermal placode development	1/67	13/18800	0.0453661	0.170148	0.129364	NRP1	1
BP	GO:0072310	glomerular epithelial cell development	1/67	13/18800	0.0453661	0.170148	0.129364	JAG1	1
BP	GO:0097154	GABAergic neuron differentiation	1/67	13/18800	0.0453661	0.170148	0.129364	INHBA	1
BP	GO:1900115	extracellular regulation of signal transduction	1/67	13/18800	0.0453661	0.170148	0.129364	GREM1	1
BP	GO:1900116	extracellular negative regulation of signal transduction	1/67	13/18800	0.0453661	0.170148	0.129364	GREM1	1
BP	GO:1903054	negative regulation of extracellular matrix organization	1/67	13/18800	0.0453661	0.170148	0.129364	ANTXR1	1
BP	GO:0001708	cell fate specification	2/67	96/18800	0.046046	0.172321	0.131016	NRP1/MESP1	2
BP	GO:0050920	regulation of chemotaxis	3/67	225/18800	0.0463399	0.173043	0.131565	NRP1/THBS1/GREM1	3
BP	GO:2001237	negative regulation of extrinsic apoptotic signaling pathway	2/67	97/18800	0.0469096	0.174789	0.132893	NRP1/THBS1	2
BP	GO:0030098	lymphocyte differentiation	4/67	382/18800	0.0473389	0.176006	0.133818	INHBA/PTPRC/ZFP36L2/NFKBIZ	4
BP	GO:0045639	positive regulation of myeloid cell differentiation	2/67	99/18800	0.0486547	0.176356	0.134084	INHBA/JAG1	2
BP	GO:0002475	antigen processing and presentation via MHC class Ib	1/67	14/18800	0.0487706	0.176356	0.134084	AZGP1	1
BP	GO:0003207	cardiac chamber formation	1/67	14/18800	0.0487706	0.176356	0.134084	MESP1	1
BP	GO:0007171	activation of transmembrane receptor protein tyrosine kinase activity	1/67	14/18800	0.0487706	0.176356	0.134084	GREM1	1
BP	GO:0010752	regulation of cGMP-mediated signaling	1/67	14/18800	0.0487706	0.176356	0.134084	THBS1	1
BP	GO:0035630	bone mineralization involved in bone maturation	1/67	14/18800	0.0487706	0.176356	0.134084	GREM1	1
BP	GO:0042182	ketone catabolic process	1/67	14/18800	0.0487706	0.176356	0.134084	HSD17B6	1
BP	GO:0045059	positive thymic T cell selection	1/67	14/18800	0.0487706	0.176356	0.134084	PTPRC	1
BP	GO:0048302	regulation of isotype switching to IgG isotypes	1/67	14/18800	0.0487706	0.176356	0.134084	PTPRC	1
BP	GO:0048368	lateral mesoderm development	1/67	14/18800	0.0487706	0.176356	0.134084	MESP1	1
BP	GO:0051917	regulation of fibrinolysis	1/67	14/18800	0.0487706	0.176356	0.134084	THBS1	1
BP	GO:1902043	positive regulation of extrinsic apoptotic signaling pathway via death domain receptors	1/67	14/18800	0.0487706	0.176356	0.134084	THBS1	1
BP	GO:2000318	positive regulation of T-helper 17 type immune response	1/67	14/18800	0.0487706	0.176356	0.134084	NFKBIZ	1
BP	GO:0042692	muscle cell differentiation	4/67	387/18800	0.0492329	0.177653	0.13507	MESP1/ATP11A/GREM1/COMP	4
BP	GO:0031341	regulation of cell killing	2/67	100/18800	0.0495361	0.178372	0.135616	PTPRC/AZGP1	2
CC	GO:0062023	collagen-containing extracellular matrix	21/68	429/19594	6.29166e-19	7.36124e-17	6.09297e-17	HSPG2/THBS2/COL4A1/COL15A1/COL8A1/VCAN/LTBP2/COL3A1/HMCN1/COL1A1/ASPN/FN1/LAMA3/F13A1/AZGP1/POSTN/A2M/SULF1/THBS1/GREM1/COMP	21
CC	GO:0005604	basement membrane	8/68	95/19594	1.31705e-09	7.70472e-08	6.37727e-08	HSPG2/THBS2/COL4A1/COL15A1/COL8A1/HMCN1/FN1/LAMA3	8
CC	GO:0005788	endoplasmic reticulum lumen	10/68	311/19594	1.13174e-07	4.41377e-06	3.65333e-06	IGFBP3/COL4A1/COL15A1/COL8A1/VCAN/COL3A1/COL1A1/FN1/THBS1/CP	10
CC	GO:0098644	complex of collagen trimers	4/68	22/19594	9.25656e-07	2.70754e-05	2.24106e-05	COL4A1/COL8A1/COL3A1/COL1A1	4
CC	GO:0072562	blood microparticle	6/68	147/19594	1.20129e-05	0.000236861	0.000196052	FN1/F13A1/A2M/CP/IGLV3-25/IGKV4-1	6
CC	GO:0005581	collagen trimer	5/68	86/19594	1.21467e-05	0.000236861	0.000196052	COL4A1/COL15A1/COL8A1/COL3A1/COL1A1	5
CC	GO:0031091	platelet alpha granule	5/68	91/19594	1.60043e-05	0.0002675	0.000221412	THBS2/FN1/F13A1/A2M/THBS1	5
CC	GO:0019814	immunoglobulin complex	6/68	167/19594	2.47706e-05	0.000362269	0.000299854	IGHV4-4/IGHV4-34/IGHV5-51/IGLV3-25/IGLV1-44/IGKV4-1	6
CC	GO:0031093	platelet alpha granule lumen	4/68	67/19594	8.62446e-05	0.00112118	0.000928012	FN1/F13A1/A2M/THBS1	4
CC	GO:0009897	external side of plasma membrane	8/68	455/19594	0.000173478	0.0020297	0.00168	ANTXR1/PTPRC/AZGP1/THBS1/IGHV4-4/IGHV4-34/IGHV5-51/ANPEP	8
CC	GO:0005583	fibrillar collagen trimer	2/68	12/19594	0.000765861	0.00746714	0.00618063	COL3A1/COL1A1	2
CC	GO:0098643	banded collagen fibril	2/68	12/19594	0.000765861	0.00746714	0.00618063	COL3A1/COL1A1	2
CC	GO:0042571	immunoglobulin complex, circulating	3/68	77/19594	0.00243413	0.0219072	0.0181328	IGHV4-4/IGHV4-34/IGHV5-51	3
CC	GO:0034774	secretory granule lumen	5/68	322/19594	0.00520233	0.0405679	0.0335785	FN1/F13A1/A2M/THBS1/LYZ	5
CC	GO:0060205	cytoplasmic vesicle lumen	5/68	325/19594	0.00540769	0.0405679	0.0335785	FN1/F13A1/A2M/THBS1/LYZ	5
CC	GO:0031983	vesicle lumen	5/68	327/19594	0.00554775	0.0405679	0.0335785	FN1/F13A1/A2M/THBS1/LYZ	5
CC	GO:0030055	cell-substrate junction	5/68	428/19594	0.016443	0.113166	0.0936689	HSPG2/NRP1/HMCN1/PTPRC/ALOX15B	5
CC	GO:0005912	adherens junction	3/68	172/19594	0.0219694	0.139408	0.115389	JAG1/HMCN1/ALOX15B	3
CC	GO:0005775	vacuolar lumen	3/68	174/19594	0.0226389	0.139408	0.115389	HSPG2/VCAN/LYZ	3
CC	GO:0002116	semaphorin receptor complex	1/68	11/19594	0.0375288	0.209089	0.173065	NRP1	1
CC	GO:1990454	L-type voltage-gated calcium channel complex	1/68	11/19594	0.0375288	0.209089	0.173065	CACNA1D	1
CC	GO:0043256	laminin complex	1/68	12/19594	0.0408709	0.209475	0.173384	LAMA3	1
CC	GO:1990531	phospholipid-translocating ATPase complex	1/68	13/19594	0.0442015	0.209475	0.173384	ATP11A	1
CC	GO:0043202	lysosomal lumen	2/68	97/19594	0.0447399	0.209475	0.173384	HSPG2/VCAN	2
CC	GO:0098791	Golgi apparatus subcompartment	4/68	385/19594	0.0447596	0.209475	0.173384	ASAP2/ATP11A/POSTN/SULF1	4
MF	GO:0005201	extracellular matrix structural constituent	16/67	172/18410	1.23302e-18	2.28109e-16	1.89496e-16	HSPG2/THBS2/COL4A1/COL15A1/COL8A1/VCAN/LTBP2/COL3A1/HMCN1/COL1A1/ASPN/FN1/LAMA3/POSTN/THBS1/COMP	16
MF	GO:0005539	glycosaminoglycan binding	10/67	234/18410	1.19487e-08	1.10526e-06	9.18164e-07	THBS2/NRP1/VCAN/LTBP2/PTPRC/FN1/POSTN/SULF1/THBS1/COMP	10
MF	GO:0019838	growth factor binding	8/67	139/18410	3.86502e-08	2.38343e-06	1.97998e-06	IGFBP3/COL4A1/NRP1/LTBP2/COL3A1/COL1A1/A2M/THBS1	8
MF	GO:0008201	heparin binding	8/67	168/18410	1.67926e-07	7.7666e-06	6.45191e-06	THBS2/NRP1/LTBP2/PTPRC/FN1/POSTN/THBS1/COMP	8
MF	GO:0030020	extracellular matrix structural constituent conferring tensile strength	5/67	41/18410	3.71371e-07	1.37407e-05	1.14148e-05	COL4A1/COL15A1/COL8A1/COL3A1/COL1A1	5
MF	GO:1901681	sulfur compound binding	9/67	267/18410	5.08971e-07	1.56933e-05	1.30368e-05	THBS2/NRP1/LTBP2/PTPRC/FN1/POSTN/THBS1/GNMT/COMP	9
MF	GO:0005518	collagen binding	5/67	68/18410	4.78882e-06	0.000126562	0.000105138	ANTXR1/ASPN/FN1/THBS1/COMP	5
MF	GO:0048407	platelet-derived growth factor binding	3/67	11/18410	7.44488e-06	0.000172163	0.00014302	COL4A1/COL3A1/COL1A1	3
MF	GO:0043394	proteoglycan binding	4/67	36/18410	8.64421e-06	0.000177687	0.000147609	PTPRC/FN1/THBS1/COMP	4
MF	GO:0003823	antigen binding	6/67	174/18410	4.04825e-05	0.000748926	0.000622152	IGHV4-4/IGHV4-34/IGHV5-51/IGLV3-25/IGLV1-44/IGKV4-1	6
MF	GO:0030021	extracellular matrix structural constituent conferring compression resistance	3/67	22/18410	6.75215e-05	0.00113559	0.000943362	HSPG2/VCAN/ASPN	3
MF	GO:0002020	protease binding	5/67	136/18410	0.000136675	0.00210707	0.00175039	COL3A1/COL1A1/FN1/A2M/COMP	5
MF	GO:0019955	cytokine binding	5/67	141/18410	0.000161873	0.00230357	0.00191363	NRP1/A2M/THBS1/GREM1/COMP	5
MF	GO:0005178	integrin binding	5/67	156/18410	0.000259126	0.00342417	0.00284454	COL3A1/FN1/LAMA3/THBS1/COMP	5
MF	GO:0036122	BMP binding	2/67	17/18410	0.00171296	0.0211265	0.0175503	GREM1/COMP	2
MF	GO:0043395	heparan sulfate proteoglycan binding	2/67	18/18410	0.00192256	0.0222296	0.0184667	PTPRC/COMP	2
MF	GO:0030506	ankyrin binding	2/67	19/18410	0.00214371	0.0233286	0.0193797	PTPRC/CACNA1D	2
MF	GO:0034987	immunoglobulin receptor binding	3/67	80/18410	0.00309907	0.0318515	0.0264599	IGHV4-4/IGHV4-34/IGHV5-51	3
MF	GO:0001968	fibronectin binding	2/67	31/18410	0.00566776	0.055186	0.0458444	IGFBP3/THBS1	2
MF	GO:0048018	receptor ligand activity	5/67	489/18410	0.0325785	0.221821	0.184272	INHBA/JAG1/FAM3B/GREM1/RLN1	5
MF	GO:0030546	signaling receptor activator activity	5/67	496/18410	0.034323	0.221821	0.184272	INHBA/JAG1/FAM3B/GREM1/RLN1	5
MF	GO:0043121	neurotrophin binding	1/67	10/18410	0.0358116	0.221821	0.184272	A2M	1
MF	GO:0008331	high voltage-gated calcium channel activity	1/67	11/18410	0.0393225	0.221821	0.184272	CACNA1D	1
MF	GO:0030283	testosterone dehydrogenase [NAD(P)] activity	1/67	11/18410	0.0393225	0.221821	0.184272	HSD17B6	1
MF	GO:0070697	activin receptor binding	1/67	11/18410	0.0393225	0.221821	0.184272	INHBA	1
MF	GO:0016594	glycine binding	1/67	12/18410	0.0428208	0.221821	0.184272	GNMT	1
MF	GO:0017154	semaphorin receptor activity	1/67	12/18410	0.0428208	0.221821	0.184272	NRP1	1
MF	GO:0051213	dioxygenase activity	2/67	93/18410	0.0451567	0.221821	0.184272	PHYHD1/ALOX15B	2
MF	GO:0072341	modified amino acid binding	2/67	93/18410	0.0451567	0.221821	0.184272	THBS1/GNMT	2
MF	GO:0004553	hydrolase activity, hydrolyzing O-glycosyl compounds	2/67	94/18410	0.0460324	0.221821	0.184272	LYZ/GLB1L3	2
MF	GO:0005542	folic acid binding	1/67	13/18410	0.0463066	0.221821	0.184272	GNMT	1
MF	GO:0031432	titin binding	1/67	13/18410	0.0463066	0.221821	0.184272	MYBPC1	1
MF	GO:0031994	insulin-like growth factor I binding	1/67	13/18410	0.0463066	0.221821	0.184272	IGFBP3	1
MF	GO:0061783	peptidoglycan muralytic activity	1/67	13/18410	0.0463066	0.221821	0.184272	LYZ	1
MF	GO:0072582	17-beta-hydroxysteroid dehydrogenase (NADP+) activity	1/67	13/18410	0.0463066	0.221821	0.184272	HSD17B6	1
MF	GO:0004065	arylsulfatase activity	1/67	14/18410	0.0497798	0.221821	0.184272	SULF1	1
MF	GO:0005172	vascular endothelial growth factor receptor binding	1/67	14/18410	0.0497798	0.221821	0.184272	GREM1	1
MF	GO:0044594	17-beta-hydroxysteroid dehydrogenase (NAD+) activity	1/67	14/18410	0.0497798	0.221821	0.184272	HSD17B6	1
MF	GO:0140333	glycerophospholipid flippase activity	1/67	14/18410	0.0497798	0.221821	0.184272	ATP11A	1

## Sheet: S4
ID	Description	GeneRatio	BgRatio	pvalue	p.adjust	qvalue	geneID	Count
hsa04512	ECM-receptor interaction	8/42	88/8159	1.16033e-08	1.19514e-06	1.06262e-06	HSPG2/THBS2/COL4A1/COL1A1/FN1/LAMA3/THBS1/COMP	8
hsa04510	Focal adhesion	8/42	201/8159	6.78396e-06	0.000349374	0.000310634	THBS2/COL4A1/ARHGAP5/COL1A1/FN1/LAMA3/THBS1/COMP	8
hsa05165	Human papillomavirus infection	9/42	331/8159	3.63701e-05	0.00124871	0.00111024	NOTCH3/THBS2/COL4A1/JAG1/COL1A1/FN1/LAMA3/THBS1/COMP	9
hsa05146	Amoebiasis	5/42	102/8159	0.00016306	0.00351709	0.0031271	COL4A1/COL3A1/COL1A1/FN1/LAMA3	5
hsa04974	Protein digestion and absorption	5/42	103/8159	0.000170732	0.00351709	0.0031271	COL4A1/COL15A1/COL8A1/COL3A1/COL1A1	5
hsa04933	AGE-RAGE signaling pathway in diabetic complications	4/42	100/8159	0.00166374	0.0270556	0.0240556	COL4A1/COL3A1/COL1A1/FN1	4
hsa04151	PI3K-Akt signaling pathway	7/42	354/8159	0.00197872	0.0270556	0.0240556	THBS2/COL4A1/COL1A1/FN1/LAMA3/THBS1/COMP	7
hsa05144	Malaria	3/42	50/8159	0.00210141	0.0270556	0.0240556	THBS2/THBS1/COMP	3
hsa04978	Mineral absorption	3/42	60/8159	0.00354039	0.0405178	0.0360251	MT1F/MT1G/MT1M	3
hsa04926	Relaxin signaling pathway	4/42	129/8159	0.0041949	0.0432075	0.0384165	COL4A1/COL3A1/COL1A1/RLN1	4
hsa04145	Phagosome	4/42	152/8159	0.00747964	0.0700366	0.0622707	THBS2/TUBB2A/THBS1/COMP	4
hsa05222	Small cell lung cancer	3/42	92/8159	0.0115962	0.0973776	0.08658	COL4A1/FN1/LAMA3	3
hsa04350	TGF-beta signaling pathway	3/42	94/8159	0.0122904	0.0973776	0.08658	INHBA/THBS1/GREM1	3
hsa05205	Proteoglycans in cancer	4/42	205/8159	0.0205643	0.151294	0.134518	HSPG2/COL1A1/FN1/THBS1	4
hsa04330	Notch signaling pathway	2/42	59/8159	0.0367912	0.252633	0.22462	NOTCH3/JAG1	2
hsa04218	Cellular senescence	3/42	156/8159	0.0457395	0.294448	0.261798	IGFBP3/ZFP36L2/CACNA1D	3

## Sheet: S5
id	HR	HR.95L	HR.95H	pvalue
IGFBP3	1.57893	1.1854	2.10312	0.0017915
SMC4	1.65257	1.22543	2.22858	0.000993302
THBS2	1.61544	1.28407	2.03232	4.22803e-05
INHBA	1.41989	1.12575	1.79089	0.00307574
COL8A1	1.41193	1.11206	1.79265	0.00462663
VCAN	1.62556	1.30503	2.02482	1.45275e-05
LTBP2	1.68335	1.26949	2.23212	0.000297549
COL3A1	1.48854	1.16257	1.90593	0.00160828
MPEG1	1.32823	1.03486	1.70476	0.0258073
COL1A1	1.68855	1.3091	2.17798	5.48299e-05
ASPN	1.44753	1.16969	1.79137	0.000670325
FN1	1.41251	1.15515	1.72719	0.000764127
MESP1	0.722539	0.603102	0.865629	0.000423106
FAM3B	0.879207	0.781435	0.98921	0.0323287
AZGP1	0.778442	0.674742	0.89808	0.000595477
POSTN	1.38505	1.10151	1.74157	0.00531614
SULF1	1.55748	1.21197	2.00149	0.000535823
MT1F	0.812552	0.680138	0.970745	0.0221894
THBS1	1.35996	1.09778	1.68475	0.00489787
MT1G	0.885876	0.795968	0.985939	0.026466
MT1M	0.840211	0.708375	0.996583	0.0455795
GREM1	1.22899	1.01464	1.48861	0.0349764
PCAT4	0.826569	0.739549	0.923828	0.000791128
PHYHD1	0.657161	0.552241	0.782015	2.23966e-06
PEBP4	0.795561	0.671359	0.942741	0.00827108
LYZ	1.29596	1.09076	1.53976	0.00320021
MYBPC1	0.851609	0.727891	0.996354	0.0449024
GLB1L3	0.834631	0.70977	0.981459	0.0287922
COMP	1.30666	1.14277	1.49407	9.16897e-05
PCGEM1	0.820781	0.723928	0.930592	0.00205061
ANPEP	0.852097	0.756273	0.960063	0.00854988
RLN1	0.848171	0.760118	0.946425	0.00323398
